# Supplementary material for: Isolation of putative stem cells present in human adult olfactory mucosa
Source: PLoS One. 2017 Jul 18;12(7):e0181151. doi: 10.1371/journal.pone.0181151 (PMC5515430; doi:10.1371/journal.pone.0181151)
Supplement: S1 Table — List of the genes identified in OM cells whose expression levels significantly different in our analysis (≥ 2.0-fold change, P-value <0.05) together with their relevant GO terms regarding biological process, cellular localization and molecular function. (XLSX) [file pone.0181151.s001.xlsx]

## Sheet: Sheet1
ID	annotation.DB_Object_Name	FC_SCvsFib	annotation.DB_Object_ID	annotation.GO BIOLOGICAL_PROCESS	annotation.GO CELLULAR_COMPONENT	annotation.GO MOLECULAR_FUNCTION
C8orf4	Uncharacterized protein C8orf4	823.77	Q9NR00	apoptotic process
PIP	Prolactin-inducible protein	175.54	P12273	detection of chemical stimulus involved in sensory perception of bitter taste, proteolysis, regulation of immune system process, retina homeostasis	apical plasma membrane, extracellular vesicular exosome, nucleus	IgG binding, actin binding, glycoprotein binding, protein binding, protein dimerization activity
TFAP2B	Transcription factor AP-2-beta	81.98	X6R4Y8	aorta morphogenesis, calcium ion homeostasis, cellular ammonia homeostasis, cellular creatinine homeostasis, cellular urea homeostasis, collecting duct development, distal tubule development, ductus arteriosus closure, fat cell differentiation, forelimb morphogenesis, glucose homeostasis, glucose metabolic process, hindlimb morphogenesis, kidney development, magnesium ion homeostasis, metanephric…	nucleus	DNA binding, RNA polymerase II core promoter proximal region sequence-specific DNA binding transcription factor activity involved in positive regulation of transcription, RNA polymerase II core promoter sequence-specific DNA binding, RNA polymerase II core promoter sequence-specific DNA binding transcription factor activity, RNA polymerase II transcription coactivator activity, RNA polymerase II …
PLK4	Serine/threonine-protein kinase PLK4	80.5	O00444	G2/M transition of mitotic cell cycle, centriole replication, de novo centriole assembly, mitotic cell cycle, positive regulation of centriole replication, protein phosphorylation, trophoblast giant cell differentiation	centriole, centrosome, cleavage furrow, cytosol, deuterosome, nucleolus	ATP binding, identical protein binding, protein binding, protein kinase activity, protein serine/threonine kinase activity
SLC6A15	Sodium-dependent neutral amino acid transporter B(0)AT2	72.45	Q9H2J7	amino acid transport, ion transport, leucine transport, neurotransmitter transport, neutral amino acid transport, proline transmembrane transport, proline transport, sodium ion transport, transmembrane transport	integral component of membrane, integral component of plasma membrane, plasma membrane	neurotransmitter transporter activity, neurotransmitter:sodium symporter activity, proline:sodium symporter activity
CHST7	Carbohydrate sulfotransferase 7	70.47	Q9NS84	N-acetylglucosamine metabolic process, carbohydrate metabolic process, chondroitin sulfate biosynthetic process, chondroitin sulfate metabolic process, glycosaminoglycan metabolic process, polysaccharide metabolic process, small molecule metabolic process, sulfur compound metabolic process	Golgi membrane, integral component of membrane	N-acetylglucosamine 6-O-sulfotransferase activity, chondroitin 6-sulfotransferase activity
FMO3	Dimethylaniline monooxygenase "N-oxide-forming" 3	63.23	V9GZ60	drug metabolic process, oxidation-reduction process, small molecule metabolic process, xenobiotic metabolic process	endoplasmic reticulum membrane, integral component of membrane, intracellular membrane-bounded organelle	N,N-dimethylaniline monooxygenase activity, NADP binding, amino acid binding, flavin adenine dinucleotide binding, trimethylamine monooxygenase activity
F2RL1	Proteinase-activated receptor 2	57.97	P55085	G-protein coupled receptor signaling pathway, T cell activation involved in immune response, blood coagulation, chemokine (C-C motif) ligand 2 secretion, chemokine secretion, defense response to virus, establishment of endothelial barrier, inflammatory response, innate immune response, interferon-gamma secretion, interleukin-1 beta secretion, interleukin-10 secretion, leukocyte migration, leukocy…	Golgi apparatus, integral component of membrane, integral component of plasma membrane, plasma membrane, pseudopodium	G-protein alpha-subunit binding, G-protein beta-subunit binding, G-protein coupled receptor activity, protein binding, receptor activity, receptor binding, thrombin receptor activity
COL4A5	Collagen alpha-5(IV) chain	55.69	P29400	axon guidance, collagen catabolic process, extracellular matrix disassembly, extracellular matrix organization, neuromuscular junction development	basal lamina, collagen trimer, collagen type IV trimer, endoplasmic reticulum lumen, extracellular region, neuromuscular junction	extracellular matrix structural constituent
RARRES1	Retinoic acid receptor responder protein 1	46.93	P49788	negative regulation of cell proliferation	integral component of membrane
IGFBP2	Insulin-like growth factor-binding protein 2	40.5	P18065	aging, cellular protein metabolic process, cellular response to hormone stimulus, female pregnancy, positive regulation of activated T cell proliferation, regulation of cell growth, regulation of insulin-like growth factor receptor signaling pathway, response to drug, response to estradiol, response to glucocorticoid, response to lithium ion, response to mechanical stimulus, response to nutrient,…	apical plasma membrane, cytoplasmic vesicle, extracellular region, extracellular space, extracellular vesicular exosome	insulin-like growth factor I binding, insulin-like growth factor II binding, insulin-like growth factor binding
EREG	Proepiregulin	40.02	O14944	Fc-epsilon receptor signaling pathway, anatomical structure morphogenesis, angiogenesis, cell-cell signaling, cytokine-mediated signaling pathway, epidermal growth factor receptor signaling pathway, female meiotic division, fibroblast growth factor receptor signaling pathway, innate immune response, keratinocyte differentiation, keratinocyte proliferation, luteinizing hormone signaling pathway, m…	extracellular region, extracellular space, integral component of plasma membrane	epidermal growth factor receptor binding, growth factor activity, protein binding
RGS4	Regulator of G-protein signaling 4	39.93	P49798	inactivation of MAPK activity, positive regulation of GTPase activity, regulation of G-protein coupled receptor protein signaling pathway, termination of G-protein coupled receptor signaling pathway	cytoplasm, cytosol, membrane, plasma membrane, protein complex	G-protein alpha-subunit binding, GTPase activator activity, calmodulin binding
FKBP5	Peptidyl-prolyl cis-trans isomerase FKBP5	36.79	Q13451	chaperone-mediated protein folding, protein folding, protein peptidyl-prolyl isomerization	endoplasmic reticulum membrane, membrane, nucleolus, nucleus	FK506 binding, heat shock protein binding, peptidyl-prolyl cis-trans isomerase activity, protein binding
MIS18BP1	Mis18-binding protein 1	32.69	Q6P0N0	CENP-A containing nucleosome assembly, mitotic nuclear division, nucleosome assembly	chromosome, centromeric region, nucleoplasm	DNA binding, chromatin binding
KRT19	Keratin, type I cytoskeletal 19	30.54	P08727	cell differentiation involved in embryonic placenta development, response to estrogen, sarcomere organization, viral process	Z disc, cell periphery, costamere, dystrophin-associated glycoprotein complex, intermediate filament, sarcolemma	protein binding, protein complex binding, structural constituent of cytoskeleton, structural constituent of muscle, structural molecule activity
FOXD1	Forkhead box protein D1	28.09	Q16676	axon guidance, dichotomous subdivision of terminal units involved in ureteric bud branching, metanephric capsule development, metanephric capsule specification, metanephric nephron development, negative regulation of transcription, DNA-templated, nephrogenic mesenchyme development, positive regulation of BMP signaling pathway, positive regulation of gene expression, positive regulation of kidney …	nucleus	DNA binding, DNA binding, bending, RNA polymerase II core promoter proximal region sequence-specific DNA binding, RNA polymerase II core promoter proximal region sequence-specific DNA binding transcription factor activity involved in positive regulation of transcription, sequence-specific DNA binding, sequence-specific DNA binding transcription factor activity
CCK	Cholecystokinin	26.3	P06307	activation of cysteine-type endopeptidase activity involved in apoptotic process, axonogenesis, behavioral fear response, eating behavior, negative regulation of appetite, neuron migration, positive regulation of apoptotic process, positive regulation of cell proliferation, positive regulation of mitochondrial depolarization, positive regulation of peptidyl-tyrosine phosphorylation, positive regu…	axon, axon hillock, axon initial segment, dendrite, extracellular region, extracellular space, perikaryon, terminal bouton	hormone activity, neuropeptide hormone activity
PISD	Phosphatidylserine decarboxylase proenzyme	26.18	Q9UG56	glycerophospholipid biosynthetic process, phosphatidylethanolamine biosynthetic process, phospholipid biosynthetic process, phospholipid metabolic process, small molecule metabolic process	mitochondrion, nucleus	phosphatidylserine decarboxylase activity
CGA	Glycoprotein hormones alpha chain	26.13	P01215	cell-cell signaling, cellular protein metabolic process, cellular response to hormone stimulus, developmental growth, follicle-stimulating hormone secretion, gonad development, luteinizing hormone secretion, negative regulation of organ growth, peptide hormone processing, positive regulation of cell migration, positive regulation of cell proliferation, signal transduction, thyroid gland developme…	extracellular region	hormone activity, protein binding
ITGA6	Integrin alpha-6	25.63	P23229	amelogenesis, blood coagulation, brown fat cell differentiation, cell adhesion mediated by integrin, cell junction assembly, cell-matrix adhesion, cell-substrate junction assembly, cellular response to extracellular stimulus, cellular response to organic cyclic compound, digestive tract development, extracellular matrix organization, filopodium assembly, hemidesmosome assembly, integrin-mediated …	basal plasma membrane, basement membrane, cell-cell adherens junction, external side of plasma membrane, filopodium, hemidesmosome, integrin alpha6-beta4 complex, plasma membrane	integrin binding, laminin binding, metal ion binding, protein binding
TRHDE	Thyrotropin-releasing hormone-degrading ectoenzyme	24.05	Q9UKU6	cell-cell signaling, proteolysis, signal transduction	extracellular vesicular exosome, integral component of plasma membrane, membrane	aminopeptidase activity, metallopeptidase activity, zinc ion binding
PLCB4	1-phosphatidylinositol 4,5-bisphosphate phosphodiesterase beta-4	23.39	Q15147	inositol phosphate metabolic process, intracellular signal transduction, lipid catabolic process, small molecule metabolic process	cytosol, dendrite, nucleus, postsynaptic density, smooth endoplasmic reticulum	calcium ion binding, phosphatidylinositol phospholipase C activity, phospholipase C activity, signal transducer activity
ARHGDIB	Rho GDP-dissociation inhibitor 2	23.35	P52566	Rho protein signal transduction, actin cytoskeleton organization, cellular component movement, immune response, multicellular organismal development, negative regulation of cell adhesion, positive regulation of GTPase activity, regulation of catalytic activity, regulation of small GTPase mediated signal transduction, small GTPase mediated signal transduction	cytoplasm, cytoplasmic membrane-bounded vesicle, cytoskeleton, cytosol, extracellular vesicular exosome	GTPase activator activity, Rho GDP-dissociation inhibitor activity
DNAJC6	Putative tyrosine-protein phosphatase auxilin	23.32	O75061	cell death, clathrin coat disassembly, membrane organization, peptidyl-tyrosine dephosphorylation, post-Golgi vesicle-mediated transport, regulation of clathrin-mediated endocytosis	cytosol, synapse	SH3 domain binding, protein tyrosine phosphatase activity
PTPN22	Tyrosine-protein phosphatase non-receptor type 22	22.56	Q9Y2R2	T cell differentiation, T cell receptor signaling pathway, negative regulation of T cell activation, negative regulation of T cell receptor signaling pathway, peptidyl-tyrosine dephosphorylation, phosphoanandamide dephosphorylation, protein dephosphorylation, regulation of B cell receptor signaling pathway, regulation of innate immune response, regulation of natural killer cell proliferation	cytoplasm, cytoplasmic side of plasma membrane, nucleus, perinuclear region of cytoplasm	SH3 domain binding, kinase binding, protein binding, protein tyrosine phosphatase activity
TFAP2C	Transcription factor AP-2 gamma	22.42	Q92754	cell-cell signaling, cerebral cortex development, dichotomous subdivision of terminal units involved in mammary gland duct morphogenesis, epithelial cell proliferation involved in mammary gland duct elongation, forebrain neuron fate commitment, germ-line stem cell maintenance, hair follicle development, keratinocyte development, male gonad development, negative regulation of transcription from RN…	nucleus	DNA binding, RNA polymerase II distal enhancer sequence-specific DNA binding, core promoter binding, protein binding, protein dimerization activity, sequence-specific DNA binding RNA polymerase II transcription factor activity, sequence-specific DNA binding transcription factor activity
CDC45	Cell division control protein 45 homolog	21.75	O75419	DNA replication, DNA replication checkpoint, DNA replication initiation, DNA strand elongation involved in DNA replication, G1/S transition of mitotic cell cycle, mitotic cell cycle, regulation of transcription involved in G1/S transition of mitotic cell cycle	centrosome, cytoplasm, nucleoplasm, nucleus	protein binding
RGS2	Regulator of G-protein signaling 2	21.62	P41220	brown fat cell differentiation, cell cycle, negative regulation of G-protein coupled receptor protein signaling pathway, negative regulation of MAP kinase activity, negative regulation of cAMP-mediated signaling, negative regulation of cardiac muscle hypertrophy, negative regulation of phospholipase activity, positive regulation of GTPase activity, positive regulation of cardiac muscle contractio…	cytoplasm, cytoplasmic side of plasma membrane, cytosol, mitochondrion, neuron projection, nucleolus, plasma membrane	GTPase activator activity, beta-tubulin binding, calmodulin binding, protein binding
F2R	Proteinase-activated receptor 1	21.06	P25116	G-protein coupled receptor signaling pathway, STAT protein import into nucleus, activation of MAPKK activity, activation of cysteine-type endopeptidase activity involved in apoptotic process, anatomical structure morphogenesis, blood coagulation, connective tissue replacement involved in inflammatory response wound healing, establishment of synaptic specificity at neuromuscular junction, homeosta…	Golgi apparatus, caveola, extracellular region, integral component of plasma membrane, neuromuscular junction, plasma membrane, platelet dense tubular network, postsynaptic membrane	G-protein alpha-subunit binding, G-protein beta-subunit binding, G-protein coupled receptor activity, protein binding, receptor binding, thrombin receptor activity
MGAM	Maltase-glucoamylase, intestinal	20.64	O43451	carbohydrate metabolic process, metabolic process, polysaccharide digestion, small molecule metabolic process, starch catabolic process	apical plasma membrane, extracellular vesicular exosome, integral component of membrane, plasma membrane	alpha-1,4-glucosidase activity, amylase activity, carbohydrate binding, catalytic activity, glucan 1,4-alpha-glucosidase activity, hydrolase activity, hydrolyzing O-glycosyl compounds, maltose alpha-glucosidase activity
LEPR	Leptin receptor	20.64	P48357	cell surface receptor signaling pathway, cholesterol metabolic process, cytokine-mediated signaling pathway, energy reserve metabolic process, multicellular organismal development, negative regulation of JAK-STAT cascade, negative regulation of gluconeogenesis, negative regulation of growth hormone receptor signaling pathway, negative regulation of hydrolase activity, negative regulation of prote…	Golgi apparatus, Golgi membrane, endosome, endosome membrane, extracellular region, integral component of membrane, plasma membrane, receptor complex	cytokine receptor activity, protein binding, receptor binding, transmembrane signaling receptor activity
SNAP25	Synaptosomal-associated protein 25	20.62	P60880	energy reserve metabolic process, glutamate secretion, long-term synaptic potentiation, neurotransmitter secretion, neurotransmitter uptake, regulation of establishment of protein localization, regulation of insulin secretion, regulation of neuron projection development, small molecule metabolic process, synaptic transmission, synaptic vesicle docking involved in exocytosis, synaptic vesicle exoc…	BLOC-1 complex, SNARE complex, cell junction, cytoplasm, growth cone, membrane, neuron projection, perinuclear region of cytoplasm, plasma membrane, presynaptic membrane, synaptobrevin 2-SNAP-25-syntaxin-1a-complexin I complex, trans-Golgi network	SNARE binding, protein binding
DCBLD2	Discoidin, CUB and LCCL domain-containing protein 2	20.46	Q96PD2	cell adhesion, intracellular receptor signaling pathway, negative regulation of cell growth, wound healing	cell surface, integral component of plasma membrane	protein binding
HELLS	Lymphoid-specific helicase	19.55	Q9NRZ9	DNA methylation, lymphocyte proliferation, maintenance of DNA methylation, metabolic process, methylation-dependent chromatin silencing, mitotic nuclear division, multicellular organismal development, negative regulation of apoptotic process, negative regulation of intrinsic apoptotic signaling pathway, pericentric heterochromatin assembly, transcription, DNA-templated, urogenital system developm…	chromosome, centromeric region, nucleus, pericentric heterochromatin	ATP binding, DNA binding, chromatin binding, helicase activity, protein binding
SLC20A1	Sodium-dependent phosphate transporter 1	19.11	Q8WUM9	ion transport, phosphate ion transmembrane transport, phosphate ion transport, phosphate-containing compound metabolic process, positive regulation of I-kappaB kinase/NF-kappaB signaling, signal transduction, sodium ion transmembrane transport, transmembrane transport, transport	integral component of plasma membrane, membrane, plasma membrane	high-affinity inorganic phosphate:sodium symporter activity, inorganic phosphate transmembrane transporter activity, receptor activity, signal transducer activity, sodium:phosphate symporter activity
NCAPG	Condensin complex subunit 3	18.99	Q9BPX3	mitotic cell cycle, mitotic chromosome condensation	actin cytoskeleton, centrosome, condensin complex, cytoplasm, cytosol, membrane, nucleus	protein binding
CXCL5	C-X-C motif chemokine 5	18.64	P42830	cell chemotaxis, cell-cell signaling, chemotaxis, immune response, positive regulation of cell proliferation, signal transduction	extracellular region, extracellular space	chemokine activity
SRGN	Serglycin	18.41	P10124	T cell secretory granule organization, biomineral tissue development, blood coagulation, granzyme-mediated apoptotic signaling pathway, maintenance of granzyme B location in T cell secretory granule, maintenance of protease location in mast cell secretory granule, mast cell secretory granule organization, negative regulation of bone mineralization, negative regulation of cytokine secretion, plate…	Golgi apparatus, extracellular region, extracellular space, mast cell granule, platelet alpha granule lumen, zymogen granule	collagen binding, protein binding
PIN1	Peptidyl-prolyl cis-trans isomerase NIMA-interacting 1	18.19	Q13526	cell cycle, cytokine-mediated signaling pathway, innate immune response, negative regulation of ERK1 and ERK2 cascade, negative regulation of cell motility, negative regulation of transforming growth factor beta receptor signaling pathway, negative regulation of type I interferon production, positive regulation of Rho GTPase activity, positive regulation of protein phosphorylation, positive regul…	cytoplasm, midbody, nuclear speck, nucleoplasm, nucleus	GTPase activating protein binding, mitogen-activated protein kinase kinase binding, peptidyl-prolyl cis-trans isomerase activity, phosphoserine binding, phosphothreonine binding, protein binding
MTHFD2L	Probable bifunctional methylenetetrahydrofolate dehydrogenase/cyclohydrolase 2	18.08	Q9H903	folic acid-containing compound biosynthetic process, histidine biosynthetic process, methionine biosynthetic process, one-carbon metabolic process, oxidation-reduction process, purine nucleotide biosynthetic process, tetrahydrofolate interconversion	cytosol, mitochondrial inner membrane, mitochondrion	formate-tetrahydrofolate ligase activity, methenyltetrahydrofolate cyclohydrolase activity, methylenetetrahydrofolate dehydrogenase (NAD+) activity, methylenetetrahydrofolate dehydrogenase (NADP+) activity
TMEM259	Membralin	17.65	Q4ZIN3		cytoplasm, integral component of membrane
JUP	Junction plakoglobin	17.19	P14923	adherens junction organization, atrioventricular valve morphogenesis, bundle of His cell to Purkinje myocyte communication, cell junction assembly, cell migration, cell morphogenesis, cell-cell junction organization, cellular response to indole-3-methanol, cytoskeletal anchoring at plasma membrane, desmosome assembly, detection of mechanical stimulus, ectoderm development, endothelial cell-cell a…	Z disc, actin cytoskeleton, apicolateral plasma membrane, basolateral plasma membrane, catenin complex, cell-cell adherens junction, cell-cell junction, cytoplasm, cytoplasmic side of plasma membrane, cytoskeleton, cytosol, desmosome, fascia adherens, gamma-catenin-TCF7L2 complex, hemidesmosome, intermediate filament, lateral plasma membrane, nucleus, plasma membrane, protein-DNA complex, transcr…	alpha-catenin binding, cadherin binding, protein binding, protein homodimerization activity, protein kinase binding, protein phosphatase binding, structural constituent of cell wall, structural molecule activity, transcription coactivator activity
TGM2	Protein-glutamine gamma-glutamyltransferase 2	16.94	P21980	apoptotic cell clearance, blood vessel remodeling, branching involved in salivary gland morphogenesis, isopeptide cross-linking via N6-(L-isoglutamyl)-L-lysine, negative regulation of endoplasmic reticulum calcium ion concentration, peptide cross-linking, positive regulation of I-kappaB kinase/NF-kappaB signaling, positive regulation of apoptotic process, positive regulation of cell adhesion, pos…	cytosol, extracellular vesicular exosome, mitochondrion, plasma membrane	GTP binding, metal ion binding, protein binding, protein domain specific binding, protein-glutamine gamma-glutamyltransferase activity
TMEM100	Transmembrane protein 100	16.61	Q9NV29	BMP signaling pathway, Notch signaling pathway, angiogenesis, arterial endothelial cell differentiation, cellular response to BMP stimulus, in utero embryonic development, positive regulation of endothelial cell differentiation, positive regulation of vasculogenesis, protein kinase B signaling, vasculogenesis	endoplasmic reticulum, integral component of membrane, perikaryon, perinuclear region of cytoplasm, plasma membrane	molecular_function
CENPN	Centromere protein N	16.48	Q96H22	CENP-A containing nucleosome assembly, centromere complex assembly, chromosome segregation, mitotic cell cycle, mitotic nuclear division, nucleosome assembly	chromosome, centromeric region, condensed chromosome kinetochore, cytosol, nucleoplasm, nucleus
SLC16A4	Monocarboxylate transporter 5	16.48	O15374	monocarboxylic acid transport, transmembrane transport	integral component of plasma membrane, membrane	monocarboxylic acid transmembrane transporter activity, symporter activity
HAUS6	HAUS augmin-like complex subunit 6	16.28	Q7Z4H7	centrosome organization, mitotic nuclear division, spindle assembly	HAUS complex, centrosome, cytoplasm, microtubule, spindle	molecular_function
CCNA1	Cyclin-A1	16.26	P78396	G1/S transition of mitotic cell cycle, G2/M transition of mitotic cell cycle, male meiosis I, mitotic cell cycle, mitotic nuclear division, regulation of G2/M transition of mitotic cell cycle, regulation of cyclin-dependent protein serine/threonine kinase activity, regulation of transcription involved in G1/S transition of mitotic cell cycle, spermatogenesis	cytosol, microtubule cytoskeleton, nucleoplasm	protein binding, protein kinase binding
BST2	Bone marrow stromal antigen 2	16.23	Q10589	B cell activation, cell proliferation, cell-cell signaling, defense response to virus, humoral immune response, innate immune response, multicellular organismal development, negative regulation of cell growth, negative regulation of cell migration, negative regulation of endopeptidase activity, negative regulation of intracellular transport of viral material, negative regulation of plasmacytoid d…	Golgi apparatus, anchored component of membrane, apical plasma membrane, cell surface, cytoplasm, integral component of plasma membrane, late endosome, membrane, membrane raft, plasma membrane	metalloendopeptidase inhibitor activity, poly(A) RNA binding, protein binding, protein homodimerization activity, signal transducer activity
PNPLA4	Patatin-like phospholipase domain-containing protein 4	15.93	P41247	biological_process, lipid catabolic process, lipid metabolic process	cellular_component	molecular_function, triglyceride lipase activity
TFPI2	Tissue factor pathway inhibitor 2	15.57	P48307	blood coagulation, negative regulation of endopeptidase activity	nucleus, proteinaceous extracellular matrix	extracellular matrix structural constituent, serine-type endopeptidase inhibitor activity
MAB21L1	Protein mab-21-like 1	15.37	Q13394	anatomical structure morphogenesis, camera-type eye development, positive regulation of cell proliferation	nucleus
CDK1	Cyclin-dependent kinase 1	15.19	P06493	DNA repair, DNA replication, Fc-epsilon receptor signaling pathway, G1/S transition of mitotic cell cycle, G2/M transition of mitotic cell cycle, MAPK cascade, MyD88-dependent toll-like receptor signaling pathway, MyD88-independent toll-like receptor signaling pathway, Ras protein signal transduction, TRIF-dependent toll-like receptor signaling pathway, activation of MAPK activity, activation of …	centrosome, cytoplasm, cytosol, membrane, midbody, mitochondrion, mitotic spindle, nucleoplasm, nucleus, spindle microtubule	ATP binding, Hsp70 protein binding, RNA polymerase II carboxy-terminal domain kinase activity, cyclin binding, cyclin-dependent protein serine/threonine kinase activity, histone kinase activity, protein binding, protein kinase activity, protein serine/threonine kinase activity
KCNJ8	ATP-sensitive inward rectifier potassium channel 8	15.15	Q15842	defense response to virus, heart development, kidney development, potassium ion import, potassium ion transport, regulation of ion transmembrane transport, response to exogenous dsRNA, response to lipopolysaccharide, response to pH, synaptic transmission, vasodilation	ATP-sensitive potassium channel complex, mitochondrion, myofibril, plasma membrane, sarcolemma, voltage-gated potassium channel complex	ATP binding, ATP-activated inward rectifier potassium channel activity, inward rectifier potassium channel activity, sulfonylurea receptor binding
PTGS2	Putative cyclooxygenase-2	14.8	Q6ZYK7	anagen, angiogenesis, arachidonic acid metabolic process, bone mineralization, brown fat cell differentiation, cellular component movement, cellular response to ATP, cellular response to UV, cellular response to hypoxia, cellular response to mechanical stimulus, cyclooxygenase pathway, decidualization, embryo implantation, inflammatory response, learning, lipoxygenase pathway, maintenance of bloo…	cytoplasm, endoplasmic reticulum membrane, neuron projection, nucleus, protein complex	arachidonate 15-lipoxygenase activity, enzyme binding, heme binding, lipid binding, metal ion binding, peroxidase activity, prostaglandin-endoperoxide synthase activity, protein homodimerization activity
LSR	Lipolysis-stimulated lipoprotein receptor	14.76	Q86X29	embryo development, liver development	chylomicron, integral component of membrane, low-density lipoprotein particle, plasma membrane, very-low-density lipoprotein particle
N6AMT1	HemK methyltransferase family member 2	14.63	Q9Y5N5	positive regulation of cell growth, protein methylation	protein complex	nucleic acid binding, protein binding, protein methyltransferase activity
GPM6B	Neuronal membrane glycoprotein M6-b	14.58	Q13491	cell differentiation, extracellular matrix assembly, negative regulation of protein localization to cell surface, negative regulation of serotonin uptake, nervous system development, ossification, positive regulation of bone mineralization, protein transport, regulation of actin cytoskeleton organization, regulation of focal adhesion assembly	integral component of membrane, membrane raft, plasma membrane	molecular_function
GALNT3	Polypeptide N-acetylgalactosaminyltransferase 3	14.56	Q14435	O-glycan processing, carbohydrate metabolic process, cellular protein metabolic process, metabolic process, post-translational protein modification, protein O-linked glycosylation via serine, protein O-linked glycosylation via threonine	Golgi apparatus, Golgi cisterna membrane, Golgi membrane, integral component of membrane, membrane, perinuclear region of cytoplasm	calcium ion binding, carbohydrate binding, manganese ion binding, polypeptide N-acetylgalactosaminyltransferase activity, transferase activity, transferring glycosyl groups
MFSD12	Major facilitator superfamily domain-containing protein 12	14.44	Q6NUT3	transport	integral component of membrane, lysosomal membrane
SLCO4A1	Solute carrier organic anion transporter family member 4A1	14.43	Q96BD0	sodium-independent organic anion transport, transmembrane transport, transport	integral component of membrane, membrane, plasma membrane	transporter activity
C1orf115	Uncharacterized protein C1orf115	14.42	Q9H7X2		integral component of membrane
SCD	Acyl-CoA desaturase	14.31	O00767	fatty acid biosynthetic process, oxidation-reduction process	endoplasmic reticulum, endoplasmic reticulum membrane, integral component of membrane, membrane	iron ion binding, stearoyl-CoA 9-desaturase activity
NXN	Nucleoredoxin	14.25	Q6DKJ4	Wnt signaling pathway, cardiovascular system development, cell differentiation, negative regulation of Wnt signaling pathway, negative regulation of protein ubiquitination, oxidation-reduction process	cytosol, nucleus	protein-disulfide reductase activity, thioredoxin-disulfide reductase activity
ETV1	ETS translocation variant 1	14.23	P50549	axon guidance, cell differentiation, mechanosensory behavior, muscle organ development, peripheral nervous system neuron development, positive regulation of transcription, DNA-templated, regulation of transcription from RNA polymerase II promoter, regulation of transcription, DNA-templated, transcription from RNA polymerase II promoter	nucleus	RNA polymerase II core promoter proximal region sequence-specific DNA binding, RNA polymerase II core promoter proximal region sequence-specific DNA binding transcription factor activity involved in positive regulation of transcription, protein binding, sequence-specific DNA binding, sequence-specific DNA binding RNA polymerase II transcription factor activity, sequence-specific DNA binding trans…
SHMT1	Serine hydroxymethyltransferase, cytosolic	13.9	P34896	L-serine catabolic process, L-serine metabolic process, carnitine biosynthetic process, cellular nitrogen compound metabolic process, folic acid metabolic process, glycine biosynthetic process from serine, glycine metabolic process, protein homotetramerization, protein tetramerization, proteolysis, purine nucleobase biosynthetic process, small molecule metabolic process, tetrahydrofolate intercon…	cytoplasm, cytosol, extracellular vesicular exosome, mitochondrion, nucleus	L-allo-threonine aldolase activity, amino acid binding, glycine hydroxymethyltransferase activity, identical protein binding, omega peptidase activity, protein homodimerization activity, pyridoxal phosphate binding
NDUFAF7	NADH dehydrogenase "ubiquinone" complex I, assembly factor 7	13.85	Q7L592	methylation, mitochondrial respiratory chain complex I assembly	mitochondrion	enzyme binding, methyltransferase activity
CCDC88A	Girdin	13.69	Q3V6T2	DNA replication, TOR signaling, activation of protein kinase B activity, cell migration, lamellipodium assembly, membrane organization, regulation of DNA replication, regulation of actin cytoskeleton organization, regulation of cell proliferation, regulation of neuron projection development, regulation of protein phosphorylation	Golgi apparatus, cytoplasmic membrane-bounded vesicle, cytoplasmic vesicle, cytosol, endoplasmic reticulum, lamellipodium, membrane, plasma membrane	actin binding, microtubule binding, phosphatidylinositol binding, protein homodimerization activity, protein kinase B binding
AURKA	Aurora kinase A	13.61	Q5QPD4	G2/M transition of mitotic cell cycle, anaphase-promoting complex-dependent proteasomal ubiquitin-dependent protein catabolic process, anterior/posterior axis specification, centrosome localization, histone-serine phosphorylation, mitotic cell cycle, mitotic centrosome separation, mitotic nuclear division, mitotic spindle organization, negative regulation of apoptotic process, negative regulation…	axon hillock, centrosome, cytosol, germinal vesicle, meiotic spindle, microtubule cytoskeleton, midbody, mitotic spindle, nucleus, perinuclear region of cytoplasm, pronucleus, spindle, spindle microtubule, spindle pole centrosome	ATP binding, histone serine kinase activity, protein binding, protein kinase activity, protein kinase binding, protein serine/threonine kinase activity, protein serine/threonine/tyrosine kinase activity, ubiquitin protein ligase binding
NADSYN1	Glutamine-dependent NAD(+) synthetase	13.52	Q6IA69	NAD biosynthetic process, NAD metabolic process, nitrogen compound metabolic process, small molecule metabolic process, vitamin metabolic process, water-soluble vitamin metabolic process	cytoplasm, cytosol	ATP binding, NAD+ synthase (glutamine-hydrolyzing) activity, hydrolase activity, acting on carbon-nitrogen (but not peptide) bonds
MT1P3	null	13.47	null
STC1	Stanniocalcin-1	13.46	P52823	bone development, cell surface receptor signaling pathway, cell-cell signaling, cellular calcium ion homeostasis, cellular response to cAMP, cellular response to glucocorticoid stimulus, cellular response to hypoxia, chondrocyte proliferation, decidualization, embryo implantation, endothelial cell morphogenesis, growth plate cartilage axis specification, negative regulation of endothelial cell mi…	apical plasma membrane, cytoplasm, extracellular space	hormone activity
NR2F1	COUP transcription factor 1	13.32	P10589	cerebral cortex regionalization, gene expression, intracellular receptor signaling pathway, negative regulation of neuron projection development, negative regulation of transcription from RNA polymerase II promoter, neuron migration, positive regulation of transcription from RNA polymerase II promoter, signal transduction, steroid hormone mediated signaling pathway, transcription initiation from …	nucleoplasm, nucleus	ligand-activated sequence-specific DNA binding RNA polymerase II transcription factor activity, protein binding, retinoic acid-responsive element binding, sequence-specific DNA binding, sequence-specific DNA binding transcription factor activity, steroid hormone receptor activity, transcription coactivator activity, zinc ion binding
TRBC1	T-cell receptor beta-1 chain C region	13.28	P01850	T cell costimulation, T cell receptor signaling pathway, immune response, regulation of immune response	integral component of membrane, membrane, plasma membrane
RNGTT	mRNA-capping enzyme	13.15	Q5TCW7	7-methylguanosine mRNA capping, RNA processing, gene expression, peptidyl-tyrosine dephosphorylation, polynucleotide 5' dephosphorylation, transcription from RNA polymerase II promoter, viral process	nucleoplasm, nucleus	GTP binding, RNA guanylyltransferase activity, mRNA guanylyltransferase activity, polynucleotide 5'-phosphatase activity, protein tyrosine phosphatase activity, protein tyrosine/serine/threonine phosphatase activity, triphosphatase activity
ORC6	Origin recognition complex subunit 6	13.12	Q9Y5N6	DNA replication, DNA-dependent DNA replication, G1/S transition of mitotic cell cycle, mitotic cell cycle	membrane, nuclear origin of replication recognition complex, nucleoplasm, origin recognition complex	DNA binding
MET	SAFB-like transcription modulator	12.96	Q9NWH9	activation of MAPK activity, adult behavior, apoptotic process, axon guidance, brain development, cell proliferation, cell surface receptor signaling pathway, endothelial cell morphogenesis, glucose homeostasis, hepatocyte growth factor receptor signaling pathway, liver development, muscle cell migration, myoblast proliferation, myotube differentiation, negative regulation of hydrogen peroxide-me…	basal plasma membrane, cell surface, extracellular region, integral component of membrane, integral component of plasma membrane, membrane, nucleolus, nucleus, plasma membrane	ATP binding, hepatocyte growth factor-activated receptor activity, nucleotide binding, poly(A) RNA binding, protein binding, protein phosphatase binding, protein tyrosine kinase activity
POR	NADPH--cytochrome P450 reductase	12.9	P16435	carnitine metabolic process, cellular organofluorine metabolic process, cellular response to follicle-stimulating hormone stimulus, cellular response to peptide hormone stimulus, demethylation, fatty acid oxidation, flavonoid metabolic process, internal peptidyl-lysine acetylation, negative regulation of apoptotic process, negative regulation of cysteine-type endopeptidase activity involved in ap…	cytosol, endoplasmic reticulum membrane, membrane, mitochondrion	FMN binding, NADP binding, NADPH-hemoprotein reductase activity, cytochrome-b5 reductase activity, acting on NAD(P)H, electron carrier activity, enzyme binding, flavin adenine dinucleotide binding, hydrolase activity, iron ion binding, iron-cytochrome-c reductase activity, nitric oxide dioxygenase activity, oxidoreductase activity, oxidoreductase activity, acting on paired donors, with incorporat…
ANKH	Progressive ankylosis protein homolog	12.79	Q9HCJ1	inorganic diphosphate transport, locomotory behavior, phosphate ion transmembrane transport, regulation of bone mineralization, skeletal system development	integral component of membrane, integral component of plasma membrane, outer membrane, plasma membrane	inorganic diphosphate transmembrane transporter activity, inorganic phosphate transmembrane transporter activity, phosphate ion transmembrane transporter activity
NUP93	Nuclear pore complex protein Nup93	12.72	Q8N1F7	carbohydrate metabolic process, cytokine-mediated signaling pathway, glucose transport, hexose transport, mRNA transport, mitotic cell cycle, mitotic nuclear envelope disassembly, nuclear pore complex assembly, protein transport, regulation of glucose transport, small molecule metabolic process, transmembrane transport, transport, viral process	membrane, nuclear envelope, nuclear membrane, nuclear periphery, nuclear pore	structural constituent of nuclear pore
MAP9	Microtubule-associated protein 9	12.54	Q49MG5	cytokinesis, regulation of mitosis, spindle assembly, spindle assembly involved in mitosis	astral microtubule, mitotic spindle midzone
SLC44A1	Choline transporter-like protein 1	12.5	Q8WWI5	choline transport, glycerophospholipid biosynthetic process, phosphatidylcholine biosynthetic process, phospholipid metabolic process, small molecule metabolic process, transmembrane transport	integral component of membrane, membrane, mitochondrial outer membrane, plasma membrane	choline transmembrane transporter activity
ACYP1	Acylphosphatase-1	12.48	P07311	metabolic process, phosphate-containing compound metabolic process		acylphosphatase activity
ROBO3	Roundabout homolog 3	12.47	Q96MS0	axon guidance, axon midline choice point recognition, neuron migration	axon, integral component of membrane	protein heterodimerization activity, protein homodimerization activity
MT1H	Metallothionein-1H	12.42	P80294	cellular response to cadmium ion, cellular response to zinc ion, negative regulation of growth	cytoplasm, nucleus, perinuclear region of cytoplasm	metal ion binding, protein binding, zinc ion binding
MT1G	Metallothionein-1G	12.38	P13640	cellular response to cadmium ion, cellular response to copper ion, cellular response to vascular endothelial growth factor stimulus, cellular response to zinc ion, monocyte activation, monocyte differentiation, negative regulation of growth	cytoplasm, nucleus, perinuclear region of cytoplasm	metal ion binding, protein binding, zinc ion binding
CTSC	Dipeptidyl peptidase 1	12.33	P53634	T cell mediated cytotoxicity, aging, apoptotic process, immune response, positive regulation of apoptotic signaling pathway, positive regulation of proteolysis involved in cellular protein catabolic process, proteolysis, response to organic substance	Golgi apparatus, endoplasmic reticulum, extracellular vesicular exosome, lysosome, membrane	chaperone binding, chloride ion binding, cysteine-type peptidase activity, identical protein binding, peptidase activator activity involved in apoptotic process, phosphatase binding, protein binding, protein self-association, serine-type endopeptidase activity
FBN2	Fibrillin-2	12.24	P35556	anatomical structure morphogenesis, bone trabecula formation, embryonic limb morphogenesis, extracellular matrix disassembly, extracellular matrix organization, positive regulation of bone mineralization, positive regulation of osteoblast differentiation, sequestering of TGFbeta in extracellular matrix	extracellular region, microfibril, proteinaceous extracellular matrix	calcium ion binding, extracellular matrix structural constituent
IL11	Interleukin-11	12.22	P20809	B cell differentiation, cell-cell signaling, fat cell differentiation, megakaryocyte differentiation, negative regulation of hormone secretion, positive regulation of MAPK cascade, positive regulation of cell proliferation, positive regulation of peptidyl-serine phosphorylation, positive regulation of peptidyl-tyrosine phosphorylation, positive regulation of transcription from RNA polymerase II p…	cytoplasm, extracellular region, extracellular space	cytokine activity, growth factor activity, interleukin-11 receptor binding
RPAIN	RPA-interacting protein	12.12	Q86UA6	DNA recombination, DNA repair, DNA-dependent DNA replication, protein import into nucleus	PML body, cytoplasm, nucleolus, nucleus	metal ion binding, protein complex binding
AQP1	Aquaporin-1	12.04	P29972	ammonium transmembrane transport, ammonium transport, bicarbonate transport, cGMP biosynthetic process, camera-type eye morphogenesis, carbon dioxide transmembrane transport, carbon dioxide transport, cation transmembrane transport, cell volume homeostasis, cellular homeostasis, cellular hyperosmotic response, cellular response to UV, cellular response to cAMP, cellular response to copper ion, ce…	apical part of cell, apical plasma membrane, axon terminus, basal plasma membrane, basolateral plasma membrane, brush border, brush border membrane, cytoplasm, extracellular vesicular exosome, integral component of membrane, integral component of plasma membrane, nuclear membrane, nucleus, plasma membrane, sarcolemma, symbiont-containing vacuole, symbiont-containing vacuole membrane	ammonium transmembrane transporter activity, carbon dioxide transmembrane transporter activity, ephrin receptor binding, glycerol transmembrane transporter activity, intracellular cGMP activated cation channel activity, nitric oxide transmembrane transporter activity, potassium channel activity, potassium ion transmembrane transporter activity, protein binding, transmembrane transporter activity,…
TMEM158	Transmembrane protein 158	11.99	Q8WZ71		integral component of membrane	peptide binding
C17orf75	Protein Njmu-R1	11.89	Q9HAS0		cellular_component	molecular_function
FADS2	Fatty acid desaturase 2	11.89	O95864	alpha-linolenic acid metabolic process, linoleic acid metabolic process, lipid metabolic process, oxidation-reduction process, small molecule metabolic process, unsaturated fatty acid biosynthetic process, unsaturated fatty acid metabolic process	endoplasmic reticulum membrane, integral component of plasma membrane, membrane	heme binding, iron ion binding, stearoyl-CoA 9-desaturase activity
SIX1	Homeobox protein SIX1	11.87	Q15475	aorta morphogenesis, apoptotic process, branching involved in ureteric bud morphogenesis, cochlea morphogenesis, embryonic cranial skeleton morphogenesis, embryonic skeletal system morphogenesis, epithelial cell differentiation, facial nerve morphogenesis, generation of neurons, inner ear development, inner ear morphogenesis, kidney development, mesonephric tubule formation, metanephric mesenchym…	cytoplasm, nucleolus, nucleus, transcription factor complex	DNA binding, chromatin binding, protein binding, sequence-specific DNA binding, sequence-specific DNA binding transcription factor activity, transcription regulatory region DNA binding
FLOT1	Folate transporter 1	11.86	P41440	axonogenesis, extracellular matrix disassembly, folic acid metabolic process, folic acid transport, methotrexate transport, protein localization to plasma membrane, regulation of Rho protein signal transduction, small molecule metabolic process, vitamin metabolic process, water-soluble vitamin metabolic process	COP9 signalosome, caveola, centriolar satellite, endosome, extracellular vesicular exosome, flotillin complex, integral component of membrane, integral component of plasma membrane, lysosomal membrane, melanosome, membrane, membrane raft, microtubule organizing center, plasma membrane, sarcolemma	folic acid binding, folic acid transporter activity, ionotropic glutamate receptor binding, methotrexate transporter activity, protease binding, protein binding
EDNRA	Endothelin-1 receptor	11.78	P25101	G-protein coupled receptor signaling pathway, Rho protein signal transduction, activation of adenylate cyclase activity, activation of phospholipase C activity, aging, artery smooth muscle contraction, cell proliferation, cellular response to mechanical stimulus, endothelin receptor signaling pathway, enteric nervous system development, fibroblast proliferation, glomerular filtration, glucose tra…	T-tubule, integral component of plasma membrane, nuclear membrane, plasma membrane	endothelin receptor activity, phosphatidylinositol phospholipase C activity, protein binding
NABP1	SOSS complex subunit B2	11.72	Q96AH0	DNA repair, cellular response to DNA damage stimulus, double-strand break repair via homologous recombination, mitotic cell cycle checkpoint, response to ionizing radiation	SOSS complex, cytoplasm, nucleolus, nucleus	RNA binding, nucleic acid binding, single-stranded DNA binding
TBX3	T-box transcription factor TBX3	11.57	O15119	anterior/posterior axis specification, embryo, atrioventricular bundle cell differentiation, blood vessel development, branching involved in mammary gland duct morphogenesis, cardiac muscle cell fate commitment, cell aging, cellular senescence, embryonic digit morphogenesis, embryonic forelimb morphogenesis, female genitalia development, follicle-stimulating hormone secretion, forelimb morphogene…	nucleus	RNA polymerase II activating transcription factor binding, RNA polymerase II transcription factor binding, protein binding, sequence-specific DNA binding, sequence-specific DNA binding transcription factor activity
VAV3	Guanine nucleotide exchange factor VAV3	11.56	Q9UKW4	B cell receptor signaling pathway, Fc-epsilon receptor signaling pathway, Fc-gamma receptor signaling pathway involved in phagocytosis, angiogenesis, apoptotic signaling pathway, blood coagulation, cellular response to DNA damage stimulus, innate immune response, integrin-mediated signaling pathway, lamellipodium assembly, neurotrophin TRK receptor signaling pathway, neutrophil chemotaxis, platel…	cytoplasm, cytosol, plasma membrane	GTPase activator activity, Rac guanyl-nucleotide exchange factor activity, Rho guanyl-nucleotide exchange factor activity, SH3/SH2 adaptor activity, epidermal growth factor receptor binding, guanyl-nucleotide exchange factor activity, metal ion binding, protein binding
PHKA1	Phosphorylase b kinase regulatory subunit alpha, skeletal muscle isoform	11.46	P46020	carbohydrate metabolic process, generation of precursor metabolites and energy, glucose metabolic process, glycogen catabolic process, glycogen metabolic process, protein phosphorylation, small molecule metabolic process	cytosol, plasma membrane	calmodulin binding, hydrolase activity, hydrolyzing O-glycosyl compounds, phosphorylase kinase activity
WHSC1	Histone-lysine N-methyltransferase NSD2	11.38	O96028	anatomical structure morphogenesis, atrial septum primum morphogenesis, atrial septum secundum morphogenesis, bone development, histone lysine methylation, membranous septum morphogenesis, negative regulation of transcription from RNA polymerase II promoter, transcription, DNA-templated	chromosome, cytoplasm, nuclear membrane, nucleolus, nucleus	DNA binding, chromatin binding, histone-lysine N-methyltransferase activity, protein binding, zinc ion binding
GPR37	Prosaposin receptor GPR37	11.36	O15354	G-protein coupled receptor signaling pathway, dopamine biosynthetic process, locomotion involved in locomotory behavior, positive regulation of dopamine metabolic process	endoplasmic reticulum membrane, integral component of plasma membrane, plasma membrane, receptor complex	G-protein coupled receptor activity, Hsp70 protein binding, heat shock protein binding, ubiquitin protein ligase binding
GNG11	Guanine nucleotide-binding protein G(I)/G(S)/G(O) subunit gamma-11	11.31	P61952	G-protein coupled receptor signaling pathway, GTP catabolic process, cellular response to glucagon stimulus, energy reserve metabolic process, signal transduction, small molecule metabolic process	heterotrimeric G-protein complex, plasma membrane	GTPase activity, signal transducer activity
SHCBP1	SHC SH2 domain-binding protein 1	11.3	Q8NEM2	fibroblast growth factor receptor signaling pathway, regulation of neural precursor cell proliferation		SH2 domain binding
ALX1	ALX homeobox protein 1	11.25	Q15699	anterior/posterior pattern specification, brain development, cartilage condensation, embryonic limb morphogenesis, embryonic skeletal system morphogenesis, mesenchymal cell development, multicellular organismal development, negative regulation of transcription from RNA polymerase II promoter, neural tube closure, palate development, positive regulation of transcription from RNA polymerase II prom…	nucleus, transcription factor complex	RNA polymerase II regulatory region sequence-specific DNA binding, RNA polymerase II transcription regulatory region sequence-specific DNA binding transcription factor activity involved in positive regulation of transcription, protein binding, protein heterodimerization activity, sequence-specific DNA binding transcription factor activity, transcription corepressor activity
PFAS	Phosphoribosylformylglycinamidine synthase	11.22	O15067	'de novo' IMP biosynthetic process, glutamine metabolic process, nucleobase-containing small molecule metabolic process, purine nucleobase metabolic process, purine ribonucleoside monophosphate biosynthetic process, response to drug, ribonucleoside monophosphate biosynthetic process, small molecule metabolic process	cytosol	ATP binding, metal ion binding, phosphoribosylformylglycinamidine synthase activity
C1GALT1C1	C1GALT1-specific chaperone 1	11.19	Q96EU7	O-glycan processing, cellular protein metabolic process, post-translational protein modification, protein O-linked glycosylation	Golgi membrane, integral component of membrane	polypeptide N-acetylgalactosaminyltransferase activity, protein binding
MAD2L1	Mitotic spindle assembly checkpoint protein MAD2A	10.92	Q13257	anaphase-promoting complex-dependent proteasomal ubiquitin-dependent protein catabolic process, mitotic cell cycle, mitotic cell cycle checkpoint, mitotic sister chromatid segregation, mitotic spindle assembly checkpoint, negative regulation of apoptotic process, negative regulation of mitotic anaphase-promoting complex activity, negative regulation of mitotic cell cycle, negative regulation of p…	condensed chromosome kinetochore, cytosol, kinetochore, mitotic spindle, nuclear pore, nucleus, perinuclear region of cytoplasm, spindle pole	identical protein binding, protein binding, protein homodimerization activity
ABHD3	Abhydrolase domain-containing protein 3	10.89	Q8WU67	biological_process, metabolic process	cellular_component, integral component of membrane	carboxylic ester hydrolase activity, hydrolase activity, molecular_function
TST	Thiosulfate sulfurtransferase	10.74	Q16762	cellular nitrogen compound metabolic process, cyanate catabolic process, metabolic process, rRNA import into mitochondrion, rRNA transport, small molecule metabolic process, sulfide oxidation, using sulfide:quinone oxidoreductase, sulfur amino acid catabolic process, sulfur amino acid metabolic process	mitochondrial inner membrane, mitochondrial matrix, mitochondrion	5S rRNA binding, thiosulfate sulfurtransferase activity
PLS1	Plastin-1	10.74	Q14651		cytoplasm	actin binding, actin filament binding, calcium ion binding, structural constituent of cytoskeleton
PRMT7	Protein arginine N-methyltransferase 7	10.66	Q9NVM4	DNA methylation involved in gamete generation, cell differentiation, histone H4-R3 methylation, histone arginine methylation, histone methylation, peptidyl-arginine methylation, peptidyl-arginine methylation, to asymmetrical-dimethyl arginine, peptidyl-arginine methylation, to symmetrical-dimethyl arginine, protein methylation, regulation of gene expression by genetic imprinting, regulation of pr…	cytoplasm, cytosol, nucleolus, nucleus, plasma membrane	S-adenosylmethionine-dependent methyltransferase activity, myelin basic protein"-arginine N-methyltransferase activity, histone binding, histone methyltransferase activity (H4-R3 specific), histone-arginine N-methyltransferase activity, protein methyltransferase activity, protein-arginine omega-N asymmetric methyltransferase activity, protein-arginine omega-N monomethyltransferase activity, prote…
CCL8	C-C motif chemokine 8	10.65	P80075	calcium ion transport, cell chemotaxis, cell-cell signaling, cellular calcium ion homeostasis, chemotaxis, exocytosis, immune response, inflammatory response, positive regulation of catalytic activity, protein phosphorylation, response to virus, signal transduction	extracellular space	chemokine activity, heparin binding, phospholipase activator activity
WDR46	WD repeat-containing protein 46	10.6	O15213	biological_process	cellular_component	poly(A) RNA binding
CSRP2	Cysteine and glycine-rich protein 2	10.54	Q16527	cell differentiation, multicellular organismal development	nucleus	molecular_function, zinc ion binding
XRCC4	DNA repair protein XRCC4	10.49	Q13426	DNA ligation involved in DNA repair, DNA repair, T cell differentiation in thymus, cellular response to lithium ion, central nervous system development, double-strand break repair, double-strand break repair via nonhomologous end joining, establishment of integrated proviral latency, immunoglobulin V(D)J recombination, in utero embryonic development, isotype switching, negative regulation of neur…	DNA ligase IV complex, DNA-dependent protein kinase-DNA ligase 4 complex, cell junction, centrosome, condensed chromosome, cytosol, nonhomologous end joining complex, nucleolus, nucleoplasm, nucleus	DNA binding, ligase activity, protein C-terminus binding, protein binding
LOC389906	null	10.42	null
ENPEP	Glutamyl aminopeptidase	10.4	Q07075	angiogenesis, angiotensin catabolic process in blood, angiotensin maturation, cell migration, cell proliferation, cell-cell signaling, cellular protein metabolic process, glomerulus development, proteolysis, regulation of systemic arterial blood pressure by renin-angiotensin	apical part of cell, apical plasma membrane, brush border, cytoplasmic vesicle, external side of plasma membrane, extracellular vesicular exosome, integral component of plasma membrane, lysosomal membrane, plasma membrane	aminopeptidase activity, metalloaminopeptidase activity, metallopeptidase activity, zinc ion binding
ATF6	Cyclic AMP-dependent transcription factor ATF-6 alpha	10.39	P18850	activation of signaling protein activity involved in unfolded protein response, cellular protein metabolic process, endoplasmic reticulum unfolded protein response, positive regulation of transcription from RNA polymerase II promoter involved in unfolded protein response, protein folding, regulation of transcription from RNA polymerase II promoter, response to stress, signal transduction, transcr…	Golgi membrane, endoplasmic reticulum membrane, integral component of membrane, nuclear envelope, nucleoplasm, nucleus	protein binding, sequence-specific DNA binding, sequence-specific DNA binding transcription factor activity, transcription coactivator activity
XYLT2	Xylosyltransferase 2	10.36	Q9H1B5	chondroitin sulfate biosynthetic process, glycosaminoglycan biosynthetic process, heparan sulfate proteoglycan biosynthetic process, heparin biosynthetic process	Golgi membrane, cellular_component, endoplasmic reticulum membrane, integral component of membrane, membrane	acetylglucosaminyltransferase activity, protein xylosyltransferase activity
GRAMD1C	GRAM domain-containing protein 1C	10.33	Q8IYS0		integral component of membrane
GGH	Gamma-glutamyl hydrolase	10.26	Q92820	glutamine metabolic process, proteolysis, response to drug, response to ethanol, response to insulin, response to zinc ion	cytosol, extracellular space, extracellular vesicular exosome, lysosome, melanosome	exopeptidase activity, gamma-glutamyl-peptidase activity, omega peptidase activity
ASPHD1	Aspartate beta-hydroxylase domain-containing protein 1	10.2	Q5U4P2	oxidation-reduction process, peptidyl-amino acid modification	integral component of membrane	dioxygenase activity
DOCK10	Dedicator of cytokinesis protein 10	10.2	Q96BY6	positive regulation of GTPase activity, positive regulation of Rho GTPase activity, regulation of cell migration, small GTPase mediated signal transduction	membrane	Rho GTPase binding, Rho guanyl-nucleotide exchange factor activity, guanyl-nucleotide exchange factor activity, molecular_function
GINS2	DNA replication complex GINS protein PSF2	10.18	Q9Y248	DNA replication, DNA strand elongation involved in DNA replication, mitotic cell cycle	nucleoplasm, nucleus	protein binding
GK3P	Putative glycerol kinase 3	10.17	Q14409	glycerol catabolic process, glycerol-3-phosphate metabolic process, phosphorylation	mitochondrial outer membrane	ATP binding, glycerol kinase activity
B3GNTL1	UDP-GlcNAc:betaGal beta-1,3-N-acetylglucosaminyltransferase-like protein 1	10.16	Q67FW5	metabolic process		transferase activity, transferring glycosyl groups
GLCE	D-glucuronyl C5-epimerase	10.02	O94923	carbohydrate metabolic process, glycosaminoglycan biosynthetic process, glycosaminoglycan metabolic process, heparan sulfate proteoglycan biosynthetic process, heparin biosynthetic process, small molecule metabolic process	Golgi apparatus, Golgi membrane, integral component of membrane	UDP-glucuronate 5'-epimerase activity, heparosan-N-sulfate-glucuronate 5-epimerase activity, racemase and epimerase activity, acting on carbohydrates and derivatives
CDC42BPA	Serine/threonine-protein kinase MRCK alpha	9.97	Q5VT25	actin cytoskeleton reorganization, actomyosin structure organization, cell migration, intracellular signal transduction, microtubule cytoskeleton organization, nuclear migration, protein phosphorylation, regulation of catalytic activity	actomyosin, cell leading edge, cell-cell junction, cytoplasm	ATP binding, identical protein binding, magnesium ion binding, metal ion binding, protein serine/threonine kinase activity, small GTPase regulator activity
CD200	OX-2 membrane glycoprotein	9.97	P41217	regulation of immune response	integral component of plasma membrane, plasma membrane	protein binding
PSG1	Pregnancy-specific beta-1-glycoprotein 1	9.97	P11464	female pregnancy	extracellular region
CCNF	Cyclin-F	9.95	P41002	SCF-dependent proteasomal ubiquitin-dependent protein catabolic process, mitotic nuclear division, negative regulation of centrosome duplication, placenta development, protein ubiquitination, re-entry into mitotic cell cycle, regulation of cell cycle	SCF ubiquitin ligase complex, centriole, nucleus	protein binding
RAC3	Ras-related C3 botulinum toxin substrate 3	9.93	P60763	GTP catabolic process, actin cytoskeleton organization, cell projection assembly, intracellular signal transduction, neuromuscular process controlling balance, neuron projection development, positive regulation of cell adhesion mediated by integrin, positive regulation of substrate adhesion-dependent cell spreading, regulation of small GTPase mediated signal transduction, small GTPase mediated si…	cell periphery, cytosol, endomembrane system, extracellular vesicular exosome, filamentous actin, growth cone, intracellular, lamellipodium, membrane, neuron projection, neuronal cell body, perinuclear region of cytoplasm, plasma membrane	GTP binding, GTPase activity, calcium-dependent protein binding, protein binding
GPRC5A	Retinoic acid-induced protein 3	9.91	Q8NFJ5	G-protein coupled receptor signaling pathway, signal transduction	cytoplasmic vesicle membrane, extracellular vesicular exosome, integral component of membrane, integral component of plasma membrane, intracellular membrane-bounded organelle, plasma membrane	G-protein coupled receptor activity
NUDT6	Nucleoside diphosphate-linked moiety X motif 6	9.9	P53370	biological_process, metabolic process	cellular_component, mitochondrion, nucleus	growth factor activity, hydrolase activity
SCG2	Secretogranin-2	9.9	P13521	DNA repair, MAPK cascade, angiogenesis, brain development, cell cycle arrest, cellular component movement, cellular response to DNA damage stimulus, chromatin remodeling, embryonic skeletal system morphogenesis, endothelial cell migration, eosinophil chemotaxis, gene expression, hemopoiesis, histone lysine methylation, induction of positive chemotaxis, inflammatory response, intracellular signal …	chromatin, cleavage furrow, cytoplasm, cytosol, extracellular space, histone methyltransferase complex, nuclear matrix, nucleolus, nucleoplasm, nucleus, protein complex, secretory granule	R-SMAD binding, Y-form DNA binding, chemoattractant activity, chromatin binding, cytokine activity, double-stranded DNA binding, four-way junction DNA binding, histone-lysine N-methyltransferase activity, protein N-terminus binding, protein binding, protein binding, bridging, sequence-specific DNA binding, transcription regulatory region DNA binding
ERCC6L	DNA excision repair protein ERCC-6-like	9.89	Q2NKX8	metabolic process, mitotic cell cycle, mitotic nuclear division	condensed chromosome kinetochore, cytosol, membrane	ATP binding, DNA binding, helicase activity, protein binding
SEPT8	Septin-8	9.85	Q92599	cell cycle	septin complex	GTP binding, protein binding
TAF13	Transcription initiation factor TFIID subunit 13	9.8	Q15543	DNA-templated transcription, initiation, gene expression, regulation of transcription, DNA-templated, transcription elongation from RNA polymerase II promoter, transcription from RNA polymerase II promoter, transcription initiation from RNA polymerase II promoter, viral process	nucleolus, nucleoplasm, nucleus, transcription factor TFIID complex	DNA binding, protein C-terminus binding, protein binding, protein heterodimerization activity, sequence-specific DNA binding transcription factor activity
MPHOSPH9	M-phase phosphoprotein 9	9.8	Q99550		Golgi membrane, centriole, centrosome, cytoplasm, membrane, plasma membrane
KIAA0319L	Dyslexia-associated protein KIAA0319-like protein	9.68	Q8IZA0		cytoplasmic vesicle, integral component of membrane	protein binding
FDPS	Farnesyl pyrophosphate synthase	9.62	P14324	cholesterol biosynthetic process, farnesyl diphosphate biosynthetic process, geranyl diphosphate biosynthetic process, small molecule metabolic process, viral process	cytoplasm, cytosol, mitochondrion, nucleolus, nucleus	dimethylallyltranstransferase activity, geranyltranstransferase activity, metal ion binding, poly(A) RNA binding
PACSIN3	Protein kinase C and casein kinase substrate in neurons protein 3	9.61	Q9UKS6	endocytosis, membrane tubulation, negative regulation of calcium ion transport, negative regulation of endocytosis, positive regulation of membrane protein ectodomain proteolysis	cytoplasm, extracellular vesicular exosome, plasma membrane	calcium channel inhibitor activity, cytoskeletal protein binding, lipid binding, protein binding
QPRT	Nicotinate-nucleotide pyrophosphorylase "carboxylating"	9.48	Q15274	NAD biosynthetic process, NAD metabolic process, protein oligomerization, quinolinate catabolic process, small molecule metabolic process, vitamin metabolic process, water-soluble vitamin metabolic process	cytosol, extracellular vesicular exosome	nicotinate-nucleotide diphosphorylase (carboxylating) activity, protein homodimerization activity
MCM10	Protein MCM10 homolog	9.44	Q7L590	DNA replication, G1/S transition of mitotic cell cycle, cell proliferation, mitotic cell cycle	cytoplasm, nucleolus, nucleoplasm, nucleus	DNA binding, identical protein binding, metal ion binding, protein binding
PBK	Lymphokine-activated killer T-cell-originated protein kinase	9.4	Q96KB5	mitotic nuclear division, protein phosphorylation	cellular_component	ATP binding, protein binding, protein serine/threonine kinase activity
PCTP	Phosphatidylcholine transfer protein	9.39	Q9UKL6	cholesterol metabolic process, lipid transport, phospholipid transport	cytosol	lipid binding, phosphatidylcholine binding, phosphatidylcholine transporter activity
SPTSSA	Serine palmitoyltransferase small subunit A	9.37	Q969W0	sphingolipid biosynthetic process	endoplasmic reticulum membrane, integral component of membrane, serine C-palmitoyltransferase complex	protein binding, serine C-palmitoyltransferase activity
WASL	Neural Wiskott-Aldrich syndrome protein	9.33	O00401	Fc-gamma receptor signaling pathway involved in phagocytosis, actin polymerization or depolymerization, axon guidance, cellular component movement, cellular protein complex localization, innate immune response, membrane budding, mitotic nuclear division, nitric oxide metabolic process, positive regulation of clathrin-mediated endocytosis, positive regulation of filopodium assembly, protein comple…	actin cap, actin cytoskeleton, cytoplasmic membrane-bounded vesicle, cytosol, endocytic vesicle membrane, lamellipodium, nucleus, plasma membrane	actin binding, protein binding, small GTPase regulator activity
LPAR6	Lysophosphatidic acid receptor 6	9.33	P43657	G-protein coupled receptor signaling pathway	integral component of membrane, plasma membrane	G-protein coupled receptor activity
NFIB	Nuclear factor 1 B-type	9.17	U3KQE8	Clara cell differentiation, DNA replication, Type I pneumocyte differentiation, Type II pneumocyte differentiation, anterior commissure morphogenesis, chondrocyte differentiation, commissural neuron axon guidance, glial cell differentiation, hindbrain development, lung ciliated cell differentiation, negative regulation of epithelial cell proliferation involved in lung morphogenesis, negative regu…	cerebellar mossy fiber, nucleolus, nucleus	DNA binding, RNA polymerase II core promoter proximal region sequence-specific DNA binding, RNA polymerase II core promoter proximal region sequence-specific DNA binding transcription factor activity involved in positive regulation of transcription, double-stranded DNA binding, sequence-specific DNA binding RNA polymerase II transcription factor activity, sequence-specific DNA binding transcripti…
GALNT14	Polypeptide N-acetylgalactosaminyltransferase 14	9.16	Q96FL9	O-glycan processing, cellular protein metabolic process, metabolic process, post-translational protein modification, protein glycosylation	Golgi apparatus, Golgi membrane, integral component of membrane	carbohydrate binding, metal ion binding, polypeptide N-acetylgalactosaminyltransferase activity, transferase activity, transferring glycosyl groups
CXCL1	Growth-regulated alpha protein	9.15	P09341	G-protein coupled receptor signaling pathway, actin cytoskeleton organization, cell chemotaxis, cell proliferation, chemotaxis, immune response, inflammatory response, intracellular signal transduction, negative regulation of cell proliferation, nervous system development, positive regulation of catalytic activity, signal transduction	extracellular region, extracellular space	chemokine activity, enzyme activator activity, growth factor activity, receptor binding
EHBP1L1	EH domain-binding protein 1-like protein 1	9.11	Q8N3D4	biological_process	membrane	molecular_function
HS3ST3A1	Heparan sulfate glucosamine 3-O-sulfotransferase 3A1	9.09	Q9Y663	carbohydrate metabolic process, glycosaminoglycan biosynthetic process, glycosaminoglycan metabolic process, metabolic process, small molecule metabolic process	Golgi membrane, integral component of membrane	heparan sulfate"-glucosamine 3-sulfotransferase 3 activity, sulfotransferase activity"
RRP9	U3 small nucleolar RNA-interacting protein 2	9.01	O43818	rRNA processing	nucleolus, nucleus, small nuclear ribonucleoprotein complex, small nucleolar ribonucleoprotein complex	poly(A) RNA binding
MRPL19	39S ribosomal protein L19, mitochondrial	9.01	S4R455	translation	mitochondrion, nuclear membrane, nucleus, ribosome	structural constituent of ribosome
KIF23	Kinesin-like protein KIF23	8.97	Q02241	ATP catabolic process, antigen processing and presentation of exogenous peptide antigen via MHC class II, blood coagulation, cytokinesis, metabolic process, microtubule-based movement, mitotic cell cycle, mitotic spindle elongation, positive regulation of cytokinesis, spindle midzone assembly involved in mitosis	centralspindlin complex, centrosome, cytosol, intercellular bridge, kinesin complex, microtubule, midbody, mitotic spindle, nucleolus, nucleoplasm, nucleus, spindle	ATP binding, ATPase activity, microtubule binding, microtubule motor activity, protein binding
CCNE2	CCNE2 protein	8.91	Q8WUE3	DNA replication initiation, G1/S transition of mitotic cell cycle, cell cycle checkpoint, cell division, mitotic cell cycle, regulation of cell cycle, regulation of cyclin-dependent protein serine/threonine kinase activity	cytosol, nucleoplasm, nucleus	cyclin-dependent protein serine/threonine kinase regulator activity, protein binding, protein kinase binding
ITPR1	Inositol 1,4,5-trisphosphate receptor type 1	8.83	Q14643	Fc-epsilon receptor signaling pathway, Fc-gamma receptor signaling pathway involved in phagocytosis, activation of phospholipase C activity, blood coagulation, calcium ion transmembrane transport, calcium ion transport, endoplasmic reticulum calcium ion homeostasis, energy reserve metabolic process, epidermal growth factor receptor signaling pathway, fibroblast growth factor receptor signaling pa…	calcineurin complex, endoplasmic reticulum, endoplasmic reticulum membrane, integral component of membrane, membrane, nuclear inner membrane, nucleolus, platelet dense granule membrane, platelet dense tubular network, platelet dense tubular network membrane, postsynaptic density, sarcoplasmic reticulum	calcium ion transmembrane transporter activity, inositol 1,4,5-trisphosphate-sensitive calcium-release channel activity, intracellular ligand-gated calcium channel activity, phosphatidylinositol binding, protein binding
E2F8	Transcription factor E2F8	8.78	E9PMT9	cell cycle comprising mitosis without cytokinesis, cell proliferation, chorionic trophoblast cell differentiation, hepatocyte differentiation, negative regulation of cytokinesis, negative regulation of transcription from RNA polymerase II promoter, placenta development, positive regulation of DNA endoreduplication, positive regulation of transcription from RNA polymerase II promoter, sprouting an…	nucleus, transcription factor complex	DNA binding, RNA polymerase II core promoter proximal region sequence-specific DNA binding, RNA polymerase II core promoter proximal region sequence-specific DNA binding transcription factor activity involved in negative regulation of transcription, core promoter binding, protein binding, protein homodimerization activity, sequence-specific DNA binding transcription factor activity, transcription…
SOX4	Transcription factor SOX-4	8.59	Q06945	DNA damage response, detection of DNA damage, DNA damage response, signal transduction by p53 class mediator resulting in cell cycle arrest, T cell differentiation, ascending aorta morphogenesis, atrial septum primum morphogenesis, canonical Wnt signaling pathway, cardiac right ventricle morphogenesis, cardiac ventricle formation, cellular response to glucose stimulus, endocrine pancreas developm…	cytoplasm, mitochondrion, nuclear transcription factor complex, nucleolus, nucleus	RNA polymerase II core promoter proximal region sequence-specific DNA binding transcription factor activity involved in positive regulation of transcription, RNA polymerase II transcription coactivator activity, core promoter sequence-specific DNA binding, nucleic acid binding transcription factor activity, protein binding, protein heterodimerization activity, sequence-specific DNA binding transc…
PRKAR2B	cAMP-dependent protein kinase type II-beta regulatory subunit	8.56	P31323	G2/M transition of mitotic cell cycle, activation of phospholipase C activity, activation of protein kinase A activity, blood coagulation, cellular response to glucagon stimulus, energy reserve metabolic process, epidermal growth factor receptor signaling pathway, fatty acid metabolic process, fibroblast growth factor receptor signaling pathway, innate immune response, intracellular signal transd…	cAMP-dependent protein kinase complex, centrosome, ciliary base, cytoplasm, cytosol, extracellular vesicular exosome, plasma membrane	cAMP binding, cAMP-dependent protein kinase regulator activity, protein kinase A catalytic subunit binding, ubiquitin protein ligase binding
EHD3	EH domain-containing protein 3	8.55	B4DFR5	GTP catabolic process		GTP binding, GTPase activity
SSH3	Protein phosphatase Slingshot homolog 3	8.54	Q8TE77	peptidyl-tyrosine dephosphorylation, protein dephosphorylation, regulation of actin polymerization or depolymerization, regulation of axonogenesis, regulation of lamellipodium assembly	cytoplasm, cytoskeleton, nucleus	DNA binding, actin binding, protein tyrosine phosphatase activity, protein tyrosine/serine/threonine phosphatase activity
LMNB1	Lamin-B1	8.52	P20700	apoptotic process, cellular component disassembly involved in execution phase of apoptosis	lamin filament, membrane, nuclear envelope, nuclear inner membrane, nuclear membrane, nucleoplasm	phospholipase binding, structural molecule activity
RNF25	E3 ubiquitin-protein ligase RNF25	8.52	Q96BH1	positive regulation of NF-kappaB transcription factor activity, protein ubiquitination	cytosol, nucleus	NF-kappaB binding, ligase activity, ubiquitin-protein transferase activity, zinc ion binding
PLOD2	Procollagen-lysine,2-oxoglutarate 5-dioxygenase 2	8.49	O00469	cellular protein modification process, extracellular matrix organization, oxidation-reduction process, response to hypoxia	collagen trimer, endoplasmic reticulum, endoplasmic reticulum membrane, rough endoplasmic reticulum membrane	L-ascorbic acid binding, iron ion binding, procollagen-lysine 5-dioxygenase activity
PHLDA2	Pleckstrin homology-like domain family A member 2	8.46	Q53GA4	apoptotic process, organ morphogenesis, placenta development, regulation of cell migration, regulation of embryonic development, regulation of gene expression, regulation of glycogen metabolic process	cytoplasm, membrane
MVD	Diphosphomevalonate decarboxylase	8.45	P53602	cellular protein metabolic process, cholesterol biosynthetic process, dolichol-linked oligosaccharide biosynthetic process, dolichyl diphosphate biosynthetic process, isopentenyl diphosphate biosynthetic process, mevalonate pathway, isoprenoid biosynthetic process, phosphorylation, positive regulation of cell proliferation, post-translational protein modification, protein N-linked glycosylation v…	cytosol, peroxisome	ATP binding, Hsp70 protein binding, carboxy-lyase activity, diphosphomevalonate decarboxylase activity, kinase activity, protein homodimerization activity
PIR	Pirin	8.44	O00625	monocyte differentiation, oxidation-reduction process, regulation of transcription, DNA-templated, transcription from RNA polymerase II promoter	cytoplasm, nucleus	metal ion binding, protein binding, quercetin 2,3-dioxygenase activity, transcription cofactor activity
SYNGR1	Synaptogyrin-1	8.4	O43759	protein targeting, regulation of long-term neuronal synaptic plasticity, regulation of short-term neuronal synaptic plasticity	cell junction, integral component of membrane, melanosome, synaptic vesicle membrane
MSMO1	Methylsterol monooxygenase 1	8.38	Q15800	cholesterol biosynthetic process, fatty acid biosynthetic process, fatty acid metabolic process, oxidation-reduction process, small molecule metabolic process, steroid metabolic process	endoplasmic reticulum, endoplasmic reticulum membrane, integral component of membrane, plasma membrane	C-4 methylsterol oxidase activity, iron ion binding, oxidoreductase activity
TOP2A	DNA topoisomerase 2-alpha	8.33	P11388	ATP catabolic process, DNA ligation, DNA topological change, DNA unwinding involved in DNA replication, apoptotic chromosome condensation, cellular response to DNA damage stimulus, chromosome condensation, chromosome segregation, embryonic cleavage, hematopoietic progenitor cell differentiation, mitotic DNA integrity checkpoint, mitotic cell cycle, mitotic recombination, positive regulation of ap…	DNA topoisomerase complex (ATP-hydrolyzing), centriole, condensed chromosome, nuclear chromosome, nucleoid, nucleolus, nucleoplasm, nucleus, protein complex, viral integration complex	ATP binding, DNA binding, DNA binding, bending, DNA topoisomerase type II (ATP-hydrolyzing) activity, DNA-dependent ATPase activity, chromatin binding, drug binding, enzyme binding, histone deacetylase binding, magnesium ion binding, poly(A) RNA binding, protein C-terminus binding, protein binding, protein heterodimerization activity, protein homodimerization activity, protein kinase C binding, u…
ATP6V0E1	V-type proton ATPase subunit e 1	8.31	O15342	ATP hydrolysis coupled proton transport, cell growth, cellular iron ion homeostasis, insulin receptor signaling pathway, interaction with host, metabolic process, phagosome maturation, proton transport, response to amino acid, transferrin transport, transmembrane transport, vacuolar acidification	endosome membrane, integral component of membrane, membrane, phagocytic vesicle membrane, proton-transporting V-type ATPase, V0 domain	ATPase activity, coupled to transmembrane movement of ions, hydrogen ion transmembrane transporter activity, proton-transporting ATPase activity, rotational mechanism, transporter activity
SHOX2	Short stature homeobox protein 2	8.24	O60902	cardiac atrium morphogenesis, cartilage development involved in endochondral bone morphogenesis, chondrocyte development, embryonic digestive tract morphogenesis, embryonic forelimb morphogenesis, embryonic skeletal joint morphogenesis, heart development, heart valve development, muscle tissue morphogenesis, negative regulation of transcription from RNA polymerase II promoter, nervous system deve…	nucleus	sequence-specific DNA binding
PAX3	Paired box protein Pax-3	8.15	P23760	apoptotic process, cell proliferation, developmental pigmentation, heart development, mammary gland specification, muscle organ development, negative regulation of transcription from RNA polymerase II promoter, neural crest cell migration, neural tube closure, neuron fate commitment, organ morphogenesis, positive regulation of cell proliferation, positive regulation of transcription from RNA poly…	nucleus	HMG box domain binding, RNA polymerase II distal enhancer sequence-specific DNA binding transcription factor activity, chromatin binding, protein binding, sequence-specific DNA binding, sequence-specific DNA binding transcription factor activity
DHX35	Probable ATP-dependent RNA helicase DHX35	8.05	Q9H5Z1	ATP catabolic process, mRNA splicing, via spliceosome	catalytic step 2 spliceosome	ATP binding, ATP-dependent helicase activity, nucleic acid binding
BCAR3	Breast cancer anti-estrogen resistance protein 3	8.02	O75815	lens morphogenesis in camera-type eye, positive regulation of GTPase activity, positive regulation of peptidyl-serine phosphorylation, response to drug, signal transduction, small GTPase mediated signal transduction		guanyl-nucleotide exchange factor activity, protein binding
NFAT5	Nuclear factor of activated T-cells 5	7.98	O94916	cytokine production, excretion, positive regulation of transcription from RNA polymerase II promoter, regulation of calcineurin-NFAT signaling cascade, regulation of transcription, DNA-templated, signal transduction, transcription from RNA polymerase II promoter	cytoplasm, nucleus	DNA binding, protein binding, sequence-specific DNA binding transcription factor activity
POGLUT1	Protein O-glucosyltransferase 1	7.93	Q8NBL1	Notch signaling pathway, cardiovascular system development, protein O-linked glycosylation, regulation of Notch signaling pathway	endoplasmic reticulum lumen	UDP-glucosyltransferase activity, glucosyltransferase activity, protein xylosyltransferase activity
EPHA2	Ephrin type-A receptor 2	7.87	P29317	activation of Rac GTPase activity, angiogenesis, axial mesoderm formation, bone remodeling, branching involved in mammary gland duct morphogenesis, cell adhesion, cell chemotaxis, cell migration, ephrin receptor signaling pathway, keratinocyte differentiation, lens fiber cell morphogenesis, mammary gland epithelial cell proliferation, multicellular organismal development, negative regulation of p…	cell surface, focal adhesion, integral component of plasma membrane, lamellipodium membrane, leading edge membrane, plasma membrane, ruffle membrane	ATP binding, ephrin receptor activity, protein binding, transmembrane receptor protein tyrosine kinase activity
DUSP1	Dual specificity protein phosphatase 1	7.82	P28562	cellular response to hormone stimulus, endoderm formation, intracellular signal transduction, mitotic cell cycle arrest, negative regulation of MAP kinase activity, negative regulation of apoptotic process, negative regulation of meiotic cell cycle, peptidyl-threonine dephosphorylation, peptidyl-tyrosine dephosphorylation, positive regulation of apoptotic process, protein dephosphorylation, regul…	cytoplasm, nucleus	MAP kinase tyrosine/serine/threonine phosphatase activity, non-membrane spanning protein tyrosine phosphatase activity, protein binding, protein tyrosine/serine/threonine phosphatase activity, protein tyrosine/threonine phosphatase activity
FJX1	Four-jointed box protein 1	7.8	Q86VR8	retina layer formation	extracellular space
TPD52	Tumor protein D52	7.72	P55327	B cell differentiation, anatomical structure morphogenesis, positive regulation of cell proliferation, secretion	cytoplasm, endoplasmic reticulum, perinuclear region of cytoplasm	calcium ion binding, protein binding, protein heterodimerization activity, protein homodimerization activity
ASPH	Aspartyl/asparaginyl beta-hydroxylase	7.71	Q12797	activation of cysteine-type endopeptidase activity, face morphogenesis, limb morphogenesis, muscle contraction, negative regulation of cell proliferation, oxidation-reduction process, palate development, pattern specification process, peptidyl-aspartic acid hydroxylation, positive regulation of proteolysis, regulation of protein depolymerization, regulation of protein stability	cortical endoplasmic reticulum, endoplasmic reticulum, endoplasmic reticulum membrane, integral component of membrane, membrane, plasma membrane	calcium ion binding, electron carrier activity, peptide-aspartate beta-dioxygenase activity, protein binding, structural constituent of muscle, structural molecule activity
SLC6A6	Sodium- and chloride-dependent taurine transporter	7.71	P31641	amino acid transport, cellular amino acid metabolic process, ion transport, neurotransmitter transport, organic acid transport, taurine transport, transmembrane transport, transport	integral component of membrane, integral component of plasma membrane, plasma membrane	neurotransmitter:sodium symporter activity, taurine binding, taurine:sodium symporter activity
PGGT1B	Geranylgeranyl transferase type-1 subunit beta	7.7	P53609	negative regulation of nitric-oxide synthase biosynthetic process, positive regulation of cell cycle, positive regulation of cell proliferation, protein geranylgeranylation, response to cytokine	CAAX-protein geranylgeranyltransferase complex	CAAX-protein geranylgeranyltransferase activity, protein geranylgeranyltransferase activity, zinc ion binding
DDT	D-dopachrome decarboxylase	7.68	P30046	melanin biosynthetic process	cytoplasm, extracellular vesicular exosome	D-dopachrome decarboxylase activity, dopachrome isomerase activity
SFXN1	Sideroflexin-1	7.68	S4R2X2	cation transmembrane transport, erythrocyte differentiation, iron ion homeostasis, iron ion transport	integral component of membrane, membrane, mitochondrial inner membrane	cation transmembrane transporter activity
MT1X	Metallothionein	7.68	U3KQD7	cellular response to cadmium ion, cellular response to erythropoietin, cellular response to zinc ion, negative regulation of growth, response to metal ion	perinuclear region of cytoplasm	metal ion binding, zinc ion binding
DNAAF2	Protein kintoun	7.6	Q9NVR5	axonemal dynein complex assembly, bacterial-type flagellum-dependent cell motility, cilium-dependent cell motility, response to retinoic acid	cytoplasm	protein binding
TFEB	Transcription factor EB	7.59	Q709A9	autophagy, embryonic placenta development, humoral immune response, lysosome organization, positive regulation of autophagy, positive regulation of transcription from RNA polymerase II promoter, positive regulation of transcription, DNA-templated, regulation of transcription, DNA-templated, transcription, DNA-templated	cytoplasm, nucleus, transcription factor complex	DNA binding, protein dimerization activity, protein heterodimerization activity, sequence-specific DNA binding transcription factor activity, transcription regulatory region DNA binding
DOCK4	Dedicator of cytokinesis protein 4	7.58	Q8N1I0	cell chemotaxis, positive regulation of GTPase activity, positive regulation of Rac GTPase activity, small GTPase mediated signal transduction	cytosol, endomembrane system, membrane, stereocilium, stereocilium bundle	PDZ domain binding, Rac GTPase activator activity, Rac GTPase binding, SH3 domain binding, guanyl-nucleotide exchange factor activity, protein binding, receptor tyrosine kinase binding
ECT2	Protein ECT2	7.57	Q9H8V3	activation of Rac GTPase activity, activation of Rho GTPase activity, activation of protein kinase activity, apoptotic signaling pathway, cell morphogenesis, cellular response to calcium ion, cellular response to hydrogen peroxide, cellular response to ionizing radiation, cytokinesis, intracellular signal transduction, neurotrophin TRK receptor signaling pathway, positive regulation of Cdc42 GTPa…	cell-cell junction, centralspindlin complex, cleavage furrow, cytoplasm, cytosol, midbody, mitotic spindle, nucleus, tight junction	GTPase activator activity, Rho GTPase binding, Rho guanyl-nucleotide exchange factor activity, guanyl-nucleotide exchange factor activity, protein binding, protein homodimerization activity, signal transducer activity
DBF4	Protein DBF4 homolog A	7.56	Q9UBU7	DNA replication, G1/S transition of mitotic cell cycle, mitotic cell cycle, positive regulation of catalytic activity	nucleoplasm	enzyme activator activity, nucleic acid binding, zinc ion binding
C1QBP	Complement component 1 Q subcomponent-binding protein, mitochondrial	7.55	Q07021	RNA splicing, apoptotic process, blood coagulation, blood coagulation, intrinsic pathway, complement activation, classical pathway, immune response, innate immune response, mRNA processing, mature ribosome assembly, negative regulation of MDA-5 signaling pathway, negative regulation of RIG-I signaling pathway, negative regulation of defense response to virus, negative regulation of interferon-gam…	cell surface, cytoplasm, cytosol, extracellular space, membrane, mitochondrial matrix, mitochondrion, nucleolus, nucleus, plasma membrane	adrenergic receptor binding, complement component C1q binding, hyaluronic acid binding, kininogen binding, mRNA binding, mitochondrial ribosome binding, protein binding, protein kinase C binding, transcription corepressor activity, transcription factor binding
EZR	Ezrin	7.54	P15311	actin filament bundle assembly, axon guidance, cytoskeletal anchoring at plasma membrane, establishment of endothelial barrier, establishment or maintenance of apical/basal cell polarity, filopodium assembly, leukocyte cell-cell adhesion, membrane to membrane docking, receptor internalization, regulation of cell shape	Schwann cell microvillus, T-tubule, actin cytoskeleton, actin filament, apical part of cell, apical plasma membrane, astrocyte projection, basolateral plasma membrane, cell body, cell tip, ciliary basal body, cortical cytoskeleton, cytoplasm, cytoskeleton, cytosol, extracellular vesicular exosome, extrinsic component of membrane, filopodium, focal adhesion, membrane, membrane raft, microspike, mi…	actin binding, actin filament binding, cell adhesion molecule binding, poly(A) RNA binding, protein binding, protein domain specific binding
HP1BP3	Heterochromatin protein 1-binding protein 3	7.53	X6RGJ2	nucleosome assembly	nucleolus, nucleosome, nucleus	DNA binding
ZBTB18	Zinc finger and BTB domain-containing protein 18	7.52	Q99592	cerebellum development, cerebral cortex development, hippocampus development, homeostasis of number of cells, in utero embryonic development, negative regulation of transcription from RNA polymerase II promoter, negative regulation of transcription, DNA-templated, neuron development, regulation of cell division, skeletal muscle tissue development, transcription, DNA-templated	intercellular bridge, microtubule cytoskeleton, nuclear chromosome, nucleolus, nucleus	DNA binding, metal ion binding, sequence-specific DNA binding, sequence-specific DNA binding transcription factor activity
EOGT	EGF domain-specific O-linked N-acetylglucosamine transferase	7.51	Q5NDL2	metabolic process, protein O-linked glycosylation	endoplasmic reticulum lumen	protein N-acetylglucosaminyltransferase activity, transferase activity, transferring glycosyl groups
SERGEF	Secretion-regulating guanine nucleotide exchange factor	7.51	Q9UGK8	negative regulation of protein secretion, positive regulation of Ran GTPase activity, signal transduction	cytoplasm, intermediate filament cytoskeleton, nucleolus, nucleus	Ran guanyl-nucleotide exchange factor activity, protein binding
AK5	Adenylate kinase isoenzyme 5	7.47	Q9Y6K8	ADP biosynthetic process, ATP metabolic process, dADP biosynthetic process, nucleobase-containing compound metabolic process, nucleobase-containing small molecule interconversion, nucleobase-containing small molecule metabolic process, nucleoside diphosphate phosphorylation, nucleoside triphosphate biosynthetic process, phosphorylation, pyrimidine ribonucleotide biosynthetic process, small molecu…	cytoplasm, cytosol, microtubule organizing center	ATP binding, adenylate kinase activity, nucleobase-containing compound kinase activity, nucleoside diphosphate kinase activity, nucleoside kinase activity
AASS	Alpha-aminoadipic semialdehyde synthase, mitochondrial	7.46	Q9UDR5	L-lysine catabolic process to acetyl-CoA via saccharopine, cellular nitrogen compound metabolic process, lysine catabolic process, oxidation-reduction process, protein tetramerization, small molecule metabolic process	intracellular membrane-bounded organelle, mitochondrial matrix, mitochondrion	oxidoreductase activity, saccharopine dehydrogenase (NAD+, L-glutamate-forming) activity, saccharopine dehydrogenase (NADP+, L-lysine-forming) activity
DPP3	Dipeptidyl peptidase 3	7.43	Q9NY33	proteolysis	cytoplasm, nucleolus, nucleus, plasma membrane	dipeptidyl-peptidase activity, metallopeptidase activity, protein binding, zinc ion binding
C6orf211	null	7.42	null
LAS1L	Ribosomal biogenesis protein LAS1L	7.37	Q9Y4W2	rRNA processing	MLL1 complex, cytoplasm, membrane, microtubule organizing center, nucleolus, nucleus	poly(A) RNA binding
LBR	Lamin-B receptor	7.33	Q14739	cholesterol biosynthetic process, oxidation-reduction process, small molecule metabolic process	integral component of membrane, integral component of nuclear inner membrane, membrane, mitochondrion, nuclear envelope, nuclear membrane	DNA binding, chromo shadow domain binding, lamin binding, oxidoreductase activity, acting on the CH-CH group of donors, NAD or NADP as acceptor, poly(A) RNA binding, protein binding
PTENP1	null	7.31	null
SFRP1	Secreted frizzled-related protein 1	7.3	Q8N474	Wnt signaling pathway involved in somitogenesis, bone trabecula formation, brain development, canonical Wnt signaling pathway, cellular response to BMP stimulus, cellular response to X-ray, cellular response to estradiol stimulus, cellular response to estrogen stimulus, cellular response to fibroblast growth factor stimulus, cellular response to growth factor stimulus, cellular response to hepari…	cell projection, cell surface, cytosol, extracellular matrix, extracellular region, extracellular space, intracellular, plasma membrane, proteinaceous extracellular matrix	PDZ domain binding, Wnt-activated receptor activity, Wnt-protein binding, cysteine-type endopeptidase activity, drug binding, frizzled binding, heparin binding, identical protein binding, protein binding
BTBD3	BTB/POZ domain-containing protein 3	7.3	Q9Y2F9	cerebral cortex development, dendrite morphogenesis	cytosol, nucleus
TNS3	Tensin-3	7.28	Q68CZ2	cell migration, intracellular signal transduction, lung alveolus development, positive regulation of cell proliferation	cytoplasm, focal adhesion	metal ion binding, protein binding
RRM2	Ribonucleoside-diphosphate reductase subunit M2	7.27	P31350	DNA replication, G1/S transition of mitotic cell cycle, deoxyribonucleoside diphosphate metabolic process, deoxyribonucleotide biosynthetic process, mitotic cell cycle, nucleobase-containing small molecule interconversion, nucleobase-containing small molecule metabolic process, oxidation-reduction process, protein heterotetramerization, regulation of transcription involved in G1/S transition of m…	cytoplasm, cytosol, nucleoplasm, nucleus	metal ion binding, oxidoreductase activity, protein binding, ribonucleoside-diphosphate reductase activity, thioredoxin disulfide as acceptor
FDFT1	Squalene synthase	7.26	P37268	biosynthetic process, cellular lipid metabolic process, cholesterol biosynthetic process, farnesyl diphosphate metabolic process, isoprenoid biosynthetic process, lipid biosynthetic process, oxidation-reduction process, small molecule metabolic process, steroid biosynthetic process	endoplasmic reticulum, endoplasmic reticulum membrane, integral component of membrane, intracellular membrane-bounded organelle	farnesyl-diphosphate farnesyltransferase activity, oxidoreductase activity, squalene synthase activity, transferase activity
SYT1	Synaptotagmin-1	7.25	P21579	detection of calcium ion, glutamate secretion, neurotransmitter secretion, positive regulation of calcium ion-dependent exocytosis, positive regulation of vesicle fusion, protein homooligomerization, regulation of exocytosis, response to calcium ion, synaptic transmission, synaptic vesicle exocytosis, transport, vesicle docking	cell junction, chromaffin granule membrane, clathrin-sculpted acetylcholine transport vesicle membrane, clathrin-sculpted gamma-aminobutyric acid transport vesicle membrane, clathrin-sculpted glutamate transport vesicle membrane, clathrin-sculpted monoamine transport vesicle membrane, dense core granule, endocytic vesicle membrane, excitatory synapse, integral component of membrane, membrane, neu…	1-phosphatidylinositol binding, calcium ion binding, calcium-dependent phospholipid binding, calcium-dependent protein binding, calmodulin binding, clathrin binding, identical protein binding, low-density lipoprotein particle receptor binding, phosphatidylinositol-4,5-bisphosphate binding, phosphatidylserine binding, protein C-terminus binding, protein binding, syntaxin-1 binding, transporter act…
PEX7	Peroxisomal targeting signal 2 receptor	7.25	O00628	endochondral ossification, ether lipid biosynthetic process, fatty acid beta-oxidation, neuron migration, peroxisome organization, protein import into peroxisome matrix	peroxisome	enzyme binding, peroxisome matrix targeting signal-2 binding, protein homodimerization activity
HIST1H2BH	Histone H2B type 1-H	7.24	Q93079	chromatin organization, nucleosome assembly	extracellular vesicular exosome, nucleoplasm, nucleosome	DNA binding, protein heterodimerization activity
FSD1	Fibronectin type III and SPRY domain-containing protein 1	7.24	Q9BTV5	mitotic nuclear division	cleavage furrow, cytoplasm, intracellular, microtubule, microtubule organizing center, nucleus
PSG5	Pregnancy-specific beta-1-glycoprotein 5	7.23	Q15238	female pregnancy	extracellular region	protein binding
ELTD1	EGF, latrophilin and seven transmembrane domain-containing protein 1	7.21	Q9HBW9	G-protein coupled receptor signaling pathway, neuropeptide signaling pathway	integral component of membrane, plasma membrane	G-protein coupled receptor activity, calcium ion binding, protein dimerization activity
TVP23B	Golgi apparatus membrane protein TVP23 homolog B	7.21	Q9NYZ1		integral component of membrane
TAF1C	TATA box-binding protein-associated factor RNA polymerase I subunit C	7.17	Q15572	gene expression, regulation of transcription, DNA-templated, termination of RNA polymerase I transcription, transcription elongation from RNA polymerase I promoter, transcription from RNA polymerase I promoter, transcription from RNA polymerase II promoter, transcription initiation from RNA polymerase I promoter	nucleoplasm	DNA binding, protein binding
NR0B1	Nuclear receptor subfamily 0 group B member 1	7.09	P51843	Leydig cell differentiation, Sertoli cell differentiation, adrenal gland development, gene expression, gonad development, hypothalamus development, intracellular receptor signaling pathway, male gonad development, male sex determination, negative regulation of cell differentiation, negative regulation of intracellular steroid hormone receptor signaling pathway, negative regulation of sequence-spe…	cytoplasm, membrane, nucleoplasm, nucleus, polysomal ribosome	DNA binding, DNA hairpin binding, RNA binding, ligand-activated sequence-specific DNA binding RNA polymerase II transcription factor activity, protein binding, protein domain specific binding, protein homodimerization activity, sequence-specific DNA binding, sequence-specific DNA binding transcription factor activity, steroid hormone receptor activity, steroid hormone receptor binding, transcript…
CAMK2N1	Calcium/calmodulin-dependent protein kinase II inhibitor 1	7.08	Q7Z7J9	negative regulation of protein kinase activity	cell junction, dendrite, neuronal cell body, postsynaptic density, postsynaptic membrane	calcium-dependent protein kinase inhibitor activity, protein kinase binding
TUSC2	Tumor suppressor candidate 2	7.07	O75896	cell cycle, cell maturation, cell proliferation, cell-cell signaling, chemokine (C-C motif) ligand 5 production, inflammatory response, interleukin-15 production, natural killer cell differentiation, negative regulation of interleukin-17 production, neutrophil mediated killing of gram-negative bacterium, phagocytosis, positive regulation of interleukin-10 production, regulation of mitochondrial m…	mitochondrion
MAP3K5	Mitogen-activated protein kinase kinase kinase 5	7.02	Q99683	JNK cascade, MAPK cascade, activation of JUN kinase activity, activation of MAPK activity, activation of MAPKK activity, activation of cysteine-type endopeptidase activity involved in apoptotic process, apoptotic signaling pathway, cellular response to hydrogen peroxide, cellular response to reactive nitrogen species, innate immune response, intrinsic apoptotic signaling pathway in response to ox…	cytosol, endoplasmic reticulum, protein kinase complex	ATP binding, MAP kinase kinase kinase activity, cysteine-type endopeptidase activator activity involved in apoptotic process, magnesium ion binding, protein binding, protein homodimerization activity, protein kinase activity, protein kinase binding, protein phosphatase binding
HMGB2	High mobility group protein B2	7.02	P26583	DNA ligation involved in DNA repair, DNA topological change, V(D)J recombination, apoptotic DNA fragmentation, apoptotic process, base-excision repair, DNA ligation, cell chemotaxis, cellular component disassembly involved in execution phase of apoptosis, cellular response to lipopolysaccharide, chromatin organization, male gonad development, negative regulation of extrinsic apoptotic signaling p…	condensed chromosome, cytoplasm, extracellular space, nucleoplasm, nucleus, perinuclear region of cytoplasm, protein complex	DNA binding, DNA binding, bending, RAGE receptor binding, chemoattractant activity, damaged DNA binding, double-stranded DNA binding, poly(A) RNA binding, protein binding, protein domain specific binding, sequence-specific DNA binding transcription factor activity, single-stranded DNA binding, transcription regulatory region DNA binding
PF4V1	Platelet factor 4 variant	6.99	P10720	cell chemotaxis, immune response	extracellular space	chemokine activity, heparin binding
GTF2H3	General transcription factor IIH subunit 3	6.96	Q13889	7-methylguanosine mRNA capping, ATP catabolic process, DNA repair, gene expression, nucleotide-excision repair, nucleotide-excision repair, DNA damage removal, positive regulation of viral transcription, protein phosphorylation, regulation of transcription, DNA-templated, termination of RNA polymerase I transcription, transcription elongation from RNA polymerase I promoter, transcription elongati…	core TFIIH complex, holo TFIIH complex, nucleoplasm	DNA-dependent ATPase activity, RNA polymerase II carboxy-terminal domain kinase activity, damaged DNA binding, metal ion binding, protein N-terminus binding, protein kinase activity, sequence-specific DNA binding transcription factor activity, translation factor activity, nucleic acid binding
TTC12	null	6.95	null
MDM4	MDM4 protein variant Y	6.93	Q68DC0	DNA damage response, signal transduction by p53 class mediator, G0 to G1 transition, cell proliferation, cellular response to hypoxia, negative regulation of apoptotic process, negative regulation of cell cycle arrest, negative regulation of cell proliferation, negative regulation of protein catabolic process, negative regulation of transcription from RNA polymerase II promoter, positive regulati…	nucleus	enzyme binding, protein binding, zinc ion binding
CLEC11A	C-type lectin domain family 11 member A	6.91	Q9Y240	positive regulation of cell proliferation	cytoplasm, extracellular region	carbohydrate binding, growth factor activity
GTF3C5	General transcription factor 3C polypeptide 5	6.89	Q9Y5Q8	5S class rRNA transcription from RNA polymerase III type 1 promoter, gene expression, skeletal muscle cell differentiation, tRNA transcription from RNA polymerase III promoter, transcription from RNA polymerase III promoter, transcription, DNA-templated	nucleoplasm, transcription factor TFIIIC complex	DNA binding, protein binding
CEP104	Centrosomal protein of 104 kDa	6.88	O60308		centriole	glutamate binding, glycine binding, thienylcyclohexylpiperidine binding
NES	Nestin	6.87	P48681	G2/M transition of mitotic cell cycle, brain development, cell projection morphogenesis, central nervous system development, embryonic camera-type eye development, negative regulation of neuron apoptotic process, negative regulation of protein binding, positive regulation of intermediate filament depolymerization, positive regulation of neural precursor cell proliferation, stem cell proliferation	cytoplasm, intermediate filament, intermediate filament cytoskeleton	intermediate filament binding, molecular_function, structural molecule activity
PCNA	Proliferating cell nuclear antigen	6.86	P12004	DNA repair, DNA strand elongation involved in DNA replication, G1/S transition of mitotic cell cycle, base-excision repair, cell proliferation, heart development, leading strand elongation, mismatch repair, mitotic cell cycle, nucleotide-excision repair, nucleotide-excision repair, DNA gap filling, positive regulation of deoxyribonuclease activity, regulation of DNA replication, regulation of tra…	DNA replication factor C complex, PCNA complex, PCNA-p21 complex, centrosome, cytoplasm, nuclear replication fork, nucleolus, nucleoplasm, nucleus	DNA polymerase binding, DNA polymerase processivity factor activity, MutLalpha complex binding, dinucleotide insertion or deletion binding, protein binding, purine-specific mismatch base pair DNA N-glycosylase activity, receptor tyrosine kinase binding
CDKAL1	Threonylcarbamoyladenosine tRNA methylthiotransferase	6.83	Q5VV42	biological_process, maintenance of translational fidelity, tRNA methylthiolation	cellular_component, endoplasmic reticulum membrane, integral component of membrane, membrane, rough endoplasmic reticulum	4 iron, 4 sulfur cluster binding, N6-threonylcarbomyladenosine methylthiotransferase activity, metal ion binding, molecular_function
ODF2	Outer dense fiber protein 2	6.81	S4R462	G2/M transition of mitotic cell cycle, mitotic cell cycle, multicellular organismal development, spermatid development	centriole, centrosome, cytosol, microtubule, outer dense fiber, spindle pole	protein binding, structural molecule activity
TNFRSF11B	Tumor necrosis factor receptor superfamily member 11B	6.8	O00300	apoptotic process, extracellular matrix organization, negative regulation of bone resorption, negative regulation of odontogenesis of dentin-containing tooth, response to arsenic-containing substance, response to drug, response to estrogen, response to magnesium ion, response to nutrient, signal transduction, skeletal system development	extracellular region, extracellular space, proteinaceous extracellular matrix	cytokine activity, receptor activity
RQCD1	Cell differentiation protein RCD1 homolog	6.76	Q92600	RNA metabolic process, cytokine-mediated signaling pathway, gene expression, gene silencing by RNA, mRNA metabolic process, negative regulation of intracellular estrogen receptor signaling pathway, nuclear-transcribed mRNA catabolic process, deadenylation-dependent decay, nuclear-transcribed mRNA poly(A) tail shortening, positive regulation of ligand-dependent nuclear receptor transcription coact…	CCR4-NOT complex, cytoplasmic mRNA processing body, cytosol, membrane, nucleus	protein binding
ENTPD4	Ectonucleoside triphosphate diphosphohydrolase 4	6.75	Q9Y227	UDP catabolic process, metabolic process	autophagic vacuole membrane, cytoplasmic vesicle, integral component of Golgi membrane, intracellular membrane-bounded organelle	hydrolase activity, uridine-diphosphatase activity
PAQR3	Progestin and adipoQ receptor family member 3	6.75	Q6TCH7	negative regulation of MAP kinase activity, negative regulation of neuron projection development, negative regulation of peptidyl-serine phosphorylation, negative regulation of protein phosphorylation, protein localization to Golgi apparatus	Golgi apparatus, Golgi membrane, integral component of membrane	receptor activity
KLHL22	Kelch-like protein 22	6.73	Q53GT1	cell division, mitotic sister chromatid segregation, mitotic spindle assembly checkpoint, protein monoubiquitination	Cul3-RING ubiquitin ligase complex, centrosome, cytoplasm, mitotic spindle, polar microtubule	protein binding
CDH2	Cadherin-2	6.73	P19022	adherens junction organization, blood vessel morphogenesis, calcium-dependent cell-cell adhesion, cell adhesion, cell junction assembly, cell migration, cell-cell adhesion mediated by cadherin, cell-cell junction organization, glial cell differentiation, heterophilic cell-cell adhesion, homophilic cell adhesion, muscle cell differentiation, negative regulation of canonical Wnt signaling pathway, …	apical plasma membrane, catenin complex, cell-cell adherens junction, cell-cell junction, fascia adherens, integral component of membrane, intercalated disc, lamellipodium, membrane, plasma membrane, synapse	alpha-catenin binding, beta-catenin binding, calcium ion binding, gamma-catenin binding, protein binding, protein phosphatase binding
THEM6	Protein THEM6	6.7	Q8WUY1		extracellular region
BTN3A2	Butyrophilin subfamily 3 member A2	6.69	E9PRR1		integral component of membrane
KCTD17	BTB/POZ domain-containing protein KCTD17	6.67	Q8N5Z5	protein homooligomerization		identical protein binding, protein binding
CCND1	G1/S-specific cyclin-D1	6.67	P24385	G1/S transition of mitotic cell cycle, Leydig cell differentiation, Notch signaling pathway, canonical Wnt signaling pathway, cell cycle, cell division, cellular response to DNA damage stimulus, endoplasmic reticulum unfolded protein response, fat cell differentiation, lactation, liver development, mammary gland alveolus development, mammary gland epithelial cell proliferation, mitotic G1 DNA dam…	cyclin-dependent protein kinase holoenzyme complex, cytosol, intracellular, membrane, nucleolus, nucleoplasm, nucleus, tight junction, transcriptional repressor complex	cyclin-dependent protein serine/threonine kinase regulator activity, enzyme binding, histone deacetylase binding, proline-rich region binding, protein binding, protein complex binding, protein kinase activity, protein kinase binding, transcription corepressor activity, transcription factor binding
TACC1	Transforming acidic coiled-coil-containing protein 1	6.66	R4GMT7	cell cycle, cell division, cerebral cortex development, interkinetic nuclear migration, microtubule cytoskeleton organization, neurogenesis, regulation of microtubule-based process	cytoplasm, intermediate filament cytoskeleton, microtubule cytoskeleton, microtubule organizing center, nucleus	protein binding, protein domain specific binding
GINS3	DNA replication complex GINS protein PSF3	6.64	Q9BRX5	DNA replication	nucleolus, nucleus
LPHN2	Latrophilin-2	6.63	O95490	G-protein coupled receptor signaling pathway, neuropeptide signaling pathway	integral component of membrane, plasma membrane	G-protein coupled receptor activity, carbohydrate binding, latrotoxin receptor activity
PID1	PTB-containing, cubilin and LRP1-interacting protein	6.62	Q7Z2X4	cellular response to cytokine stimulus, cellular response to fatty acid, cellular response to interleukin-6, cellular response to leptin stimulus, cellular response to tumor necrosis factor, energy reserve metabolic process, fat cell differentiation, mitochondrion morphogenesis, negative regulation of ATP biosynthetic process, negative regulation of glucose import in response to insulin stimulus,…	cytoplasm, nucleolus, nucleus
SURF2	Surfeit locus protein 2	6.62	Q15527	biological_process	cellular_component, nucleolus, nucleus, plasma membrane	molecular_function
SLC19A2	Thiamine transporter 1	6.62	O60779	folic acid transport, small molecule metabolic process, thiamine transmembrane transport, thiamine transport, thiamine-containing compound metabolic process, vitamin metabolic process, water-soluble vitamin metabolic process	integral component of membrane, plasma membrane	folic acid transporter activity, thiamine transmembrane transporter activity, thiamine uptake transmembrane transporter activity
SUCO	SUN domain-containing ossification factor	6.62	Q9UBS9	multicellular organismal development, ossification, positive regulation of collagen biosynthetic process, positive regulation of osteoblast differentiation, regulation of bone remodeling	integral component of membrane, membrane, rough endoplasmic reticulum, rough endoplasmic reticulum membrane
MAGOHB	Protein mago nashi homolog 2	6.61	Q96A72	RNA splicing, mRNA processing, mRNA transport	nucleus	poly(A) RNA binding
IFI44L	Interferon-induced protein 44-like	6.61	Q53G44	defense response to virus, immune response	cytoplasm
PAMR1	Inactive serine protease PAMR1	6.58	Q6UXH9	metabolic process, proteolysis	extracellular region	catalytic activity, serine-type endopeptidase activity
DNAJB14	DnaJ homolog subfamily B member 14	6.58	Q8TBM8		integral component of membrane, membrane
IRS1	Insulin receptor substrate 1	6.54	P35568	Fc-epsilon receptor signaling pathway, JAK-STAT cascade involved in growth hormone signaling pathway, cellular response to insulin stimulus, epidermal growth factor receptor signaling pathway, fibroblast growth factor receptor signaling pathway, glucose homeostasis, innate immune response, insulin receptor signaling pathway, insulin-like growth factor receptor signaling pathway, lipid catabolic p…	caveola, ciliary basal body, cytoplasm, cytosol, insulin receptor complex, intracellular membrane-bounded organelle, nucleus, plasma membrane	SH2 domain binding, insulin receptor binding, insulin-like growth factor receptor binding, phosphatidylinositol 3-kinase binding, protein binding, protein kinase C binding, signal transducer activity, transmembrane receptor protein tyrosine kinase adaptor activity
ING4	Inhibitor of growth protein 4	6.54	R4GNG1	DNA damage response, signal transduction by p53 class mediator resulting in transcription of p21 class mediator, DNA replication, apoptotic process, cell cycle arrest, chromatin organization, histone H3 acetylation, histone H4-K12 acetylation, histone H4-K16 acetylation, histone H4-K5 acetylation, histone H4-K8 acetylation, histone acetylation, negative regulation of cell proliferation, negative …	histone acetyltransferase complex, nucleoplasm, nucleus	methylated histone binding, protein binding, transcription coactivator activity, zinc ion binding
PTPN2	Tyrosine-protein phosphatase non-receptor type 2	6.53	P17706	B cell differentiation, T cell differentiation, cytokine-mediated signaling pathway, erythrocyte differentiation, glucose homeostasis, insulin receptor signaling pathway, interferon-gamma-mediated signaling pathway, negative regulation of ERK1 and ERK2 cascade, negative regulation of T cell receptor signaling pathway, negative regulation of cell proliferation, negative regulation of chemotaxis, n…	endoplasmic reticulum, endoplasmic reticulum-Golgi intermediate compartment, nucleoplasm, plasma membrane	integrin binding, protein binding, protein kinase binding, protein tyrosine phosphatase activity, receptor tyrosine kinase binding, syntaxin binding
HMGCR	3-hydroxy-3-methylglutaryl-coenzyme A reductase	6.51	P04035	aging, cellular lipid metabolic process, cholesterol biosynthetic process, coenzyme A metabolic process, isoprenoid biosynthetic process, myoblast differentiation, negative regulation of MAP kinase activity, negative regulation of insulin secretion involved in cellular response to glucose stimulus, negative regulation of striated muscle cell apoptotic process, negative regulation of vasodilation,…	endoplasmic reticulum, endoplasmic reticulum membrane, integral component of membrane, intracellular membrane-bounded organelle, peroxisomal membrane	NADPH binding, coenzyme binding, hydroxymethylglutaryl-CoA reductase (NADPH) activity, hydroxymethylglutaryl-CoA reductase activity, protein binding, protein homodimerization activity
IGFBP7	Insulin-like growth factor-binding protein 7	6.51	Q16270	cell adhesion, cellular response to hormone stimulus, embryo implantation, inner ear development, negative regulation of cell proliferation, regulation of cell growth, regulation of steroid biosynthetic process, response to cortisol, response to heat, response to retinoic acid	extracellular region, extracellular vesicular exosome	insulin-like growth factor binding, protein binding
AZI1	Centrosomal protein of 131 kDa	6.5	Q9UPN4	G2/M transition of mitotic cell cycle, cell differentiation, intraciliary transport involved in cilium morphogenesis, mitotic cell cycle, multicellular organismal development, positive regulation of cell proliferation, positive regulation of intracellular protein transport, regulation of centrosome duplication, spermatogenesis	BBSome, acrosomal vesicle, cell projection, centriolar satellite, centriole, centrosome, cytosol	molecular_function, protein binding, protein homodimerization activity
NAMPT	Nicotinamide phosphoribosyltransferase	6.48	P43490	NAD biosynthetic process, NAD metabolic process, adipose tissue development, cell-cell signaling, circadian regulation of gene expression, insulin receptor signaling pathway, nicotinamide metabolic process, positive regulation of cell proliferation, positive regulation of nitric-oxide synthase biosynthetic process, positive regulation of transcription from RNA polymerase II promoter, signal trans…	cytosol, extracellular space, extracellular vesicular exosome, nucleus	cytokine activity, nicotinamide phosphoribosyltransferase activity, nicotinate-nucleotide diphosphorylase (carboxylating) activity, protein binding
ZNF124	Zinc finger protein 124	6.48	Q15973	regulation of transcription, DNA-templated, transcription, DNA-templated	intracellular, nucleus	DNA binding, metal ion binding, nucleic acid binding
PARPBP	PCNA-interacting partner	6.45	Q9NWS1	DNA repair, negative regulation of double-strand break repair via homologous recombination	chromatin, cytoplasm, nucleus	DNA binding, protein binding
PEX1	Peroxisome biogenesis factor 1	6.45	O43933	ATP catabolic process, microtubule-based peroxisome localization, peroxisome organization, protein import into peroxisome matrix, protein targeting to peroxisome	cytoplasm, cytosol, intracellular membrane-bounded organelle, peroxisomal membrane, peroxisome	ATP binding, ATPase activity, coupled, protein C-terminus binding, protein binding, protein complex binding
GALK1	Galactokinase	6.41	P51570	carbohydrate metabolic process, carbohydrate phosphorylation, galactitol metabolic process, galactose catabolic process, galactose metabolic process, small molecule metabolic process	cytoplasm, cytosol, membrane	ATP binding, galactokinase activity, galactose binding
MYO10	Unconventional myosin-X	6.41	Q9HD67	ATP catabolic process, Fc-gamma receptor signaling pathway involved in phagocytosis, axon guidance, cytoskeleton-dependent intracellular transport, innate immune response, metabolic process, positive regulation of cell-cell adhesion, regulation of cell shape, regulation of filopodium assembly, signal transduction	cell cortex, cytoplasm, cytosol, filopodium, filopodium membrane, filopodium tip, lamellipodium, myosin complex, neuron projection, neuronal cell body, nucleolus, plasma membrane, ruffle	ATP binding, actin filament binding, actin-dependent ATPase activity, calmodulin binding, motor activity, phosphatidylinositol-3,4,5-trisphosphate binding, plus-end directed microfilament motor activity, protein binding, spectrin binding
SLC27A5	Bile acyl-CoA synthetase	6.4	Q9Y2P5	bile acid and bile salt transport, bile acid biosynthetic process, bile acid metabolic process, ketone body biosynthetic process, plasma membrane long-chain fatty acid transport, small molecule metabolic process, triglyceride mobilization, very long-chain fatty acid metabolic process	basal plasma membrane, endoplasmic reticulum, endoplasmic reticulum membrane, integral component of endoplasmic reticulum membrane, intracellular membrane-bounded organelle, protein complex	ATP binding, cholate-CoA ligase activity, fatty acid transporter activity, protein complex binding, very long-chain fatty acid-CoA ligase activity
ATP13A3	Probable cation-transporting ATPase 13A3	6.37	Q9H7F0	ATP catabolic process, cation transmembrane transport, cation transport	integral component of membrane, membrane	ATP binding, ATPase activity, cation-transporting ATPase activity, metal ion binding
ST3GAL1	CMP-N-acetylneuraminate-beta-galactosamide-alpha-2,3-sialyltransferase 1	6.35	Q11201	N-acetylneuraminate metabolic process, O-glycan processing, carbohydrate metabolic process, cellular protein metabolic process, cellular protein modification process, glycosaminoglycan metabolic process, keratan sulfate biosynthetic process, keratan sulfate metabolic process, post-translational protein modification, protein N-linked glycosylation, protein glycosylation, protein phosphorylation, s…	Golgi apparatus, Golgi cisterna membrane, Golgi membrane, integral component of Golgi membrane, integral component of membrane, membrane	beta-galactoside (CMP) alpha-2,3-sialyltransferase activity
ZNF682	Zinc finger protein 682	6.34	O95780	regulation of transcription, DNA-templated, transcription, DNA-templated	intracellular, nucleus	DNA binding, metal ion binding, nucleic acid binding
EBNA1BP2	Probable rRNA-processing protein EBP2	6.33	Q99848	ribosome biogenesis	membrane, nucleolus, nucleus	poly(A) RNA binding
MVK	Mevalonate kinase	6.32	Q03426	cholesterol biosynthetic process, isopentenyl diphosphate biosynthetic process, mevalonate pathway, isoprenoid biosynthetic process, negative regulation of inflammatory response, phosphorylation, small molecule metabolic process	cytoplasm, cytosol, peroxisome	ATP binding, identical protein binding, mevalonate kinase activity
RB1	Retinoblastoma-associated protein	6.31	Q92728	G1/S transition of mitotic cell cycle, Ras protein signal transduction, androgen receptor signaling pathway, biological_process, cell cycle arrest, cell cycle checkpoint, cell morphogenesis involved in neuron differentiation, chromatin remodeling, digestive tract development, enucleate erythrocyte differentiation, glial cell apoptotic process, hepatocyte apoptotic process, maintenance of mitotic …	PML body, Rb-E2F complex, SWI/SNF complex, cellular_component, chromatin, nucleoplasm, nucleus, spindle	DNA binding, RNA polymerase II activating transcription factor binding, androgen receptor binding, core promoter binding, identical protein binding, kinase binding, molecular_function, phosphoprotein binding, protein binding, sequence-specific DNA binding transcription factor activity, transcription coactivator activity, transcription factor binding, ubiquitin protein ligase binding
CLN8	Protein CLN8	6.3	Q9UBY8	L-glutamate uptake involved in synaptic transmission, adult walking behavior, age-dependent response to oxidative stress, associative learning, cell death, cellular protein catabolic process, ceramide biosynthetic process, ceramide metabolic process, cholesterol metabolic process, lipid biosynthetic process, lipid transport, lysosome organization, mitochondrial membrane organization, musculoskele…	endoplasmic reticulum, endoplasmic reticulum membrane, endoplasmic reticulum-Golgi intermediate compartment, endoplasmic reticulum-Golgi intermediate compartment membrane, integral component of membrane, mitochondrion
LOC100505761	null	6.3	null
SLC16A3	Monocarboxylate transporter 4	6.28	O15427	blood coagulation, cellular metabolic process, leukocyte migration, monocarboxylic acid transport, pyruvate metabolic process, small molecule metabolic process, transmembrane transport	actin cytoskeleton, integral component of membrane, integral component of plasma membrane, membrane, nuclear membrane, plasma membrane	monocarboxylic acid transmembrane transporter activity, poly(A) RNA binding, secondary active monocarboxylate transmembrane transporter activity, symporter activity
ADIRF	Adipogenesis regulatory factor	6.27	Q15847	cell differentiation, cellular response to cisplatin, cellular response to radiation, positive regulation of fat cell differentiation, positive regulation of transcription from RNA polymerase II promoter, regulation of response to drug, transcription, DNA-templated	cytoplasm, extracellular vesicular exosome, nucleolus, nucleus	molecular_function
RBM4	RNA-binding protein 4	6.26	Q9BWF3	IRES-dependent translational initiation, RNA processing, RNA splicing, cap-independent translational initiation, cell differentiation, circadian regulation of translation, entrainment of circadian clock by photoperiod, mRNA processing, negative regulation of translation, negative regulation of translation in response to stress, negative regulation of translation involved in gene silencing by miRN…	cytoplasm, cytoplasmic stress granule, nuclear speck, nucleolus, nucleoplasm, nucleus	RNA binding, mRNA 3'-UTR binding, mRNA binding, miRNA binding, nucleic acid binding, nucleotide binding, poly(A) RNA binding, pre-mRNA intronic binding, pre-mRNA intronic pyrimidine-rich binding, protein binding, zinc ion binding
MR1	Major histocompatibility complex class I-related gene protein	6.24	Q95460	antigen processing and presentation of peptide antigen via MHC class I, glutathione biosynthetic process, immune response, innate immune response, neuromuscular process controlling posture, positive regulation of T cell mediated cytotoxicity, regulation of dopamine metabolic process, regulation of synaptic transmission, dopaminergic, signal transduction	MHC class I protein complex, endoplasmic reticulum, endoplasmic reticulum membrane, extracellular region, integral component of membrane, membrane, mitochondrion, nucleus	MHC class I receptor activity, hydroxyacylglutathione hydrolase activity, peptide antigen binding, zinc ion binding
USP6NL	USP6 N-terminal-like protein	6.24	X6RAB3	Golgi organization, plasma membrane to endosome transport, positive regulation of Rab GTPase activity, regulation of Golgi organization, regulation of cilium assembly, retrograde transport, plasma membrane to Golgi, virion assembly	Golgi apparatus, cytoplasmic membrane-bounded vesicle, cytoplasmic vesicle, plasma membrane	Rab GTPase activator activity, Rab GTPase binding
PRDX2	Peroxiredoxin-2	6.23	P32119	cellular response to oxidative stress, hydrogen peroxide catabolic process, negative regulation of apoptotic process, negative regulation of neuron apoptotic process, oxidation-reduction process, regulation of apoptotic process, removal of superoxide radicals, response to oxidative stress	cytoplasm, cytosol, extracellular vesicular exosome	antioxidant activity, oxidoreductase activity, thioredoxin peroxidase activity
ANKRD26	Ankyrin repeat domain-containing protein 26	6.23	Q9UPS8	glucose homeostasis, negative regulation of ERK1 and ERK2 cascade, negative regulation of fat cell differentiation, negative regulation of insulin receptor signaling pathway, negative regulation of multicellular organism growth, negative regulation of organ growth, regulation of fatty acid metabolic process, regulation of feeding behavior	actin filament, centrosome
ZFX	Zinc finger X-chromosomal protein	6.23	P17010	death, fertilization, homeostasis of number of cells, multicellular organism growth, oocyte development, ovarian follicle development, parental behavior, post-embryonic development, regulation of transcription, DNA-templated, spermatogenesis, transcription, DNA-templated	nucleus	DNA binding, metal ion binding, transcription coactivator activity
CSNK1G2	Casein kinase I isoform gamma-2	6.21	P78368	Wnt signaling pathway, protein autophosphorylation, protein phosphorylation, signal transduction, small molecule metabolic process, sphingolipid biosynthetic process, sphingolipid metabolic process	cytoplasm, cytosol, membrane	ATP binding, glycoprotein binding, magnesium ion binding, peptide binding, phosphoprotein binding, protein binding, protein kinase activity, protein serine/threonine kinase activity
NPEPPS	Puromycin-sensitive aminopeptidase	6.19	P55786	antigen processing and presentation of peptide antigen via MHC class I, cellular response to hypoxia, protein polyubiquitination, proteolysis	cytosol, extracellular vesicular exosome, nucleus	aminopeptidase activity, metallopeptidase activity, zinc ion binding
CHN1	N-chimaerin	6.18	P15882	ephrin receptor signaling pathway, intracellular signal transduction, motor neuron axon guidance, positive regulation of GTPase activity, positive regulation of signal transduction, regulation of Rac GTPase activity, regulation of axonogenesis, regulation of small GTPase mediated signal transduction, signal transduction, small GTPase mediated signal transduction	cytosol, intracellular	GTPase activator activity, SH3/SH2 adaptor activity, ephrin receptor binding, metal ion binding
GPN3	GPN-loop GTPase 3	6.17	S4R3M7		protein complex	GTP binding, nucleotide binding
PLAT	Tissue-type plasminogen activator	6.17	P00750	blood coagulation, cellular protein modification process, fibrinolysis, negative regulation of proteolysis, platelet-derived growth factor receptor signaling pathway, positive regulation of ovulation, proteolysis, regulation of synaptic plasticity, response to cAMP, response to glucocorticoid, response to hypoxia, response to peptide hormone, smooth muscle cell migration, synaptic transmission, g…	apical part of cell, cell surface, cytoplasm, extracellular matrix, extracellular region, extracellular space, secretory granule, synapse	protein binding, serine-type endopeptidase activity
MBTD1	MBT domain-containing protein 1	6.16	Q05BQ5	chromatin modification, embryonic skeletal system development, regulation of transcription, DNA-templated, transcription, DNA-templated	nucleus	zinc ion binding
FLVCR2	Feline leukemia virus subgroup C receptor-related protein 2	6.16	Q9UPI3	heme transport, transmembrane transport	integral component of membrane, plasma membrane	heme binding, heme transporter activity
SNRPF	Small nuclear ribonucleoprotein F	6.13	P62306	RNA metabolic process, RNA splicing, gene expression, histone mRNA metabolic process, mRNA 3'-end processing, mRNA splicing, via spliceosome, ncRNA metabolic process, spliceosomal snRNP assembly, termination of RNA polymerase II transcription, transcription from RNA polymerase II promoter	SMN-Sm protein complex, U1 snRNP, U12-type spliceosomal complex, U4 snRNP, U7 snRNP, catalytic step 2 spliceosome, cytosol, methylosome, nucleoplasm, pICln-Sm protein complex, small nuclear ribonucleoprotein complex, spliceosomal complex	RNA binding, protein binding
NDC80	Kinetochore protein NDC80 homolog	6.13	O14777	attachment of spindle microtubules to kinetochore, chromosome segregation, establishment of mitotic spindle orientation, mitotic cell cycle, mitotic nuclear division, mitotic sister chromatid segregation, mitotic spindle organization	Ndc80 complex, chromosome, centromeric region, condensed chromosome kinetochore, condensed nuclear chromosome outer kinetochore, cytosol, kinetochore, membrane, nucleus	protein binding
EXOC3	Exocyst complex component 3	6.12	O60645	cellular protein metabolic process, exocytosis, membrane organization, protein transport	exocyst, secretory granule membrane	protein binding
PER1	Period circadian protein homolog 1	6.11	O15534	circadian regulation of gene expression, circadian regulation of translation, circadian rhythm, entrainment of circadian clock, entrainment of circadian clock by photoperiod, histone H3 acetylation, histone H3 deacetylation, histone H4 acetylation, negative regulation of I-kappaB kinase/NF-kappaB signaling, negative regulation of JNK cascade, negative regulation of glucocorticoid receptor signali…	cytoplasm, nucleus	E-box binding, RNA polymerase II core promoter proximal region sequence-specific DNA binding, chromatin DNA binding, kinase binding, signal transducer activity, transcription factor binding, transcription factor binding transcription factor activity, transcription regulatory region sequence-specific DNA binding, ubiquitin protein ligase binding
NCLN	Nicalin	6.1	Q969V3	regulation of signal transduction	endoplasmic reticulum membrane, integral component of membrane, membrane	protein binding
U2AF1	Splicing factor U2AF 35 kDa subunit	6.09	Q01081	RNA splicing, gene expression, mRNA 3'-end processing, mRNA export from nucleus, mRNA processing, mRNA splicing, via spliceosome, termination of RNA polymerase II transcription, transcription from RNA polymerase II promoter	Cajal body, catalytic step 2 spliceosome, nuclear speck, nucleolus, nucleoplasm, nucleus, spliceosomal complex	metal ion binding, nucleotide binding, poly(A) RNA binding, protein binding
PEG10	Retrotransposon-derived protein PEG10	6.09	Q86TG7	apoptotic process, cell differentiation, negative regulation of transforming growth factor beta receptor signaling pathway, placenta development	cytoplasm, nucleus	DNA binding, poly(A) RNA binding, protein binding, zinc ion binding
CSTF1	Cleavage stimulation factor subunit 1	6.05	Q05048	RNA processing, RNA splicing, gene expression, mRNA 3'-end processing, mRNA cleavage, mRNA polyadenylation, mRNA splicing, via spliceosome, termination of RNA polymerase II transcription, transcription from RNA polymerase II promoter	nucleoplasm, nucleus	RNA binding, poly(A) RNA binding, protein binding
UTP3	Something about silencing protein 10	6.05	Q9NQZ2	brain development, chromatin modification	nucleolus, nucleus	poly(A) RNA binding
PNISR	Arginine/serine-rich protein PNISR	6.04	Q8TF01		cytoplasm, nuclear speck, nucleus	poly(A) RNA binding
DUSP4	Dual specificity protein phosphatase 4	6.04	Q13115	MAPK cascade, MyD88-dependent toll-like receptor signaling pathway, MyD88-independent toll-like receptor signaling pathway, TRIF-dependent toll-like receptor signaling pathway, endoderm formation, inactivation of MAPK activity, innate immune response, neurotrophin TRK receptor signaling pathway, peptidyl-tyrosine dephosphorylation, protein dephosphorylation, stress-activated MAPK cascade, toll-li…	nucleoplasm, nucleus	MAP kinase tyrosine/serine/threonine phosphatase activity, protein tyrosine phosphatase activity, protein tyrosine/serine/threonine phosphatase activity, protein tyrosine/threonine phosphatase activity
CSRP1	Cysteine and glycine-rich protein 1	6.04	P21291	platelet aggregation	nucleus	poly(A) RNA binding, zinc ion binding
LEPREL4	Synaptonemal complex protein SC65	6.02	Q92791	synaptonemal complex assembly	condensed nuclear chromosome, nucleolus, synaptonemal complex
FNBP1L	Formin-binding protein 1-like	6	Q5T0N5	autophagy, clathrin-mediated endocytosis, membrane budding, membrane invagination, membrane tubulation, positive regulation of filopodium assembly, vesicle organization, vesicle transport along actin filament	cell cortex, cytoplasm, cytoplasmic membrane-bounded vesicle, cytoskeleton, plasma membrane	lipid binding, protein binding
DDIT4	DNA damage-inducible transcript 4 protein	5.98	Q9NX09	brain development, cell proliferation, defense response to virus, intrinsic apoptotic signaling pathway in response to DNA damage by p53 class mediator, negative regulation of TOR signaling, negative regulation of glycolytic process, negative regulation of intracellular signal transduction, negative regulation of peptidyl-serine phosphorylation, negative regulation of peptidyl-threonine phosphory…	cytoplasm, cytosol, intracellular, mitochondrion	14-3-3 protein binding
FBXO17	F-box only protein 17	5.97	Q96EF6		SCF ubiquitin ligase complex	glycoprotein binding, protein binding
NOL12	Nucleolar protein 12	5.97	Q9UGY1		nucleolus	poly(A) RNA binding, rRNA binding
SUV39H2	Histone-lysine N-methyltransferase SUV39H2	5.95	Q9H5I1	cell differentiation, chromatin assembly or disassembly, chromatin remodeling, histone H3-K9 dimethylation, histone H3-K9 trimethylation, male meiosis, methylation, negative regulation of circadian rhythm, negative regulation of transcription, DNA-templated, rhythmic process, transcription, DNA-templated	chromatin, chromosome, centromeric region, nuclear heterochromatin, nucleus	chromatin binding, histone methyltransferase activity (H3-K9 specific), histone-lysine N-methyltransferase activity, methyltransferase activity, protein binding, transcription regulatory region sequence-specific DNA binding, zinc ion binding
CYB5B	Cytochrome b5 type B	5.91	O43169	oxidation-reduction process, positive regulation of catalytic activity	integral component of membrane, membrane, mitochondrial inner membrane, mitochondrial outer membrane	enzyme activator activity, heme binding, metal ion binding
TYMS	Thymidylate synthase	5.9	P04818	G1/S transition of mitotic cell cycle, aging, cartilage development, circadian rhythm, dTMP biosynthetic process, dTTP biosynthetic process, dUMP metabolic process, deoxyribonucleoside monophosphate biosynthetic process, developmental growth, immortalization of host cell by virus, intestinal epithelial cell maturation, methylation, mitotic cell cycle, nucleobase-containing compound metabolic proc…	cytoplasm, cytosol, mitochondrial inner membrane, mitochondrial matrix, mitochondrion, nucleolus, nucleoplasm, nucleus	cofactor binding, drug binding, folic acid binding, mRNA binding, nucleotide binding, protein homodimerization activity, thymidylate synthase activity
AKIRIN1	Akirin-1	5.9	Q9H9L7		nuclear membrane, nucleolus, nucleus
FNDC3A	Fibronectin type-III domain-containing protein 3A	5.9	Q9Y2H6	Sertoli cell development, fertilization, single organismal cell-cell adhesion, spermatid development	Golgi apparatus, Golgi membrane, acrosomal vesicle, cytosol, integral component of membrane, membrane, vesicle membrane	poly(A) RNA binding
MOAP1	Modulator of apoptosis 1	5.88	Q96BY2	apoptotic signaling pathway, extrinsic apoptotic signaling pathway in absence of ligand, extrinsic apoptotic signaling pathway via death domain receptors, intrinsic apoptotic signaling pathway in response to DNA damage, positive regulation of apoptotic process	cytoplasm, cytosol, mitochondrial outer membrane, mitochondrion	protein binding, ubiquitin protein ligase binding
WNT5A	Protein Wnt-5a	5.87	P41221	Wnt signaling pathway, Wnt signaling pathway, calcium modulating pathway, activation of JUN kinase activity, activation of MAPK activity, activation of protein kinase B activity, ameboidal cell migration, anterior/posterior axis specification, embryo, axon guidance, canonical Wnt signaling pathway, cartilage development, cell fate commitment, cellular protein localization, cellular response to ca…	Golgi lumen, cell surface, clathrin-coated endocytic vesicle membrane, endoplasmic reticulum lumen, extracellular region, extracellular space, extracellular vesicular exosome, plasma membrane, proteinaceous extracellular matrix	cytokine activity, frizzled binding, frizzled-2 binding, protein domain specific binding, receptor agonist activity, receptor binding, receptor tyrosine kinase-like orphan receptor binding, sequence-specific DNA binding transcription factor activity, transcription regulatory region DNA binding
PLEKHA5	Pleckstrin homology domain-containing family A member 5	5.86	Q9HAU0	biological_process, reproductive system development	cytosol, membrane	1-phosphatidylinositol binding, phosphatidylinositol-3,5-bisphosphate binding, phosphatidylinositol-3-phosphate binding, phosphatidylinositol-4-phosphate binding, phosphatidylinositol-5-phosphate binding, protein binding
LITAF	Lipopolysaccharide-induced tumor necrosis factor-alpha factor	5.86	Q99732	aging, apoptotic process, cellular response to lipopolysaccharide, negative regulation of NF-kappaB import into nucleus, positive regulation of I-kappaB kinase/NF-kappaB signaling, regulation of cytokine production, regulation of transcription from RNA polymerase II promoter, signal transduction, transcription, DNA-templated	Golgi apparatus, cytoplasm, intracellular membrane-bounded organelle, lysosomal membrane, nucleolus, nucleus, plasma membrane	WW domain binding, protein binding, signal transducer activity
ESF1	ESF1 homolog	5.85	Q9H501	regulation of transcription, DNA-templated, transcription, DNA-templated	nucleolus, nucleoplasm	poly(A) RNA binding
MT1HL1	Metallothionein 1H-like protein 1	5.85	P0DM35			metal ion binding
CD46	Membrane cofactor protein	5.85	P15529	T cell mediated immunity, adaptive immune response, complement activation, classical pathway, innate immune response, negative regulation of complement activation, positive regulation of interleukin-10 production, positive regulation of regulatory T cell differentiation, positive regulation of transforming growth factor beta production, proteolysis, regulation of complement activation, single fer…	Golgi apparatus, basolateral plasma membrane, cell surface, inner acrosomal membrane, integral component of plasma membrane, plasma membrane	cadherin binding, complement binding, protein binding, receptor activity
RGS5	Regulator of G-protein signaling 5	5.83	O15539	positive regulation of GTPase activity, regulation of G-protein coupled receptor protein signaling pathway, signal transduction, termination of G-protein coupled receptor signaling pathway	cytoplasm, plasma membrane	GTPase activator activity
WDR18	WD repeat-containing protein 18	5.81	Q9BV38	multicellular organismal development	cytoplasm, nucleoplasm	protein binding
NDUFA7	NADH dehydrogenase "ubiquinone" 1 alpha subcomplex subunit 7	5.81	O95182	ATP synthesis coupled electron transport, cellular metabolic process, mitochondrial electron transport, NADH to ubiquinone, respiratory electron transport chain, small molecule metabolic process	mitochondrial inner membrane, mitochondrial respiratory chain complex I	NADH dehydrogenase (ubiquinone) activity
COL4A6	Collagen alpha-6(IV) chain	5.81	Q14031	cell adhesion, cellular response to amino acid stimulus, collagen catabolic process, extracellular matrix disassembly, extracellular matrix organization	collagen trimer, collagen type IV trimer, endoplasmic reticulum lumen, extracellular region	extracellular matrix structural constituent
MRPL12	39S ribosomal protein L12, mitochondrial	5.79	P52815	positive regulation of transcription, DNA-templated, transcription from mitochondrial promoter, translation	mitochondrial large ribosomal subunit, mitochondrion	RNA binding, protein binding, structural constituent of ribosome
HNRNPH1	Heterogeneous nuclear ribonucleoprotein H	5.78	P31943	RNA processing, RNA splicing, gene expression, mRNA splicing, via spliceosome, regulation of RNA splicing	catalytic step 2 spliceosome, membrane, nucleoplasm, nucleus	RNA binding, nucleic acid binding, nucleotide binding, poly(A) RNA binding, poly(U) RNA binding, protein binding
ZMYND8	Protein kinase C-binding protein 1	5.78	Q9ULU4	negative regulation of transcription from RNA polymerase II promoter	nucleus	RNA polymerase II transcription corepressor activity, protein binding, repressing transcription factor binding, zinc ion binding
LEPREL2	Prolyl 3-hydroxylase 3	5.74	Q8IVL6	extracellular matrix organization, negative regulation of cell proliferation, oxidation-reduction process, peptidyl-proline hydroxylation	endoplasmic reticulum lumen	L-ascorbic acid binding, iron ion binding, oxidoreductase activity, acting on paired donors, with incorporation or reduction of molecular oxygen, 2-oxoglutarate as one donor, and incorporation of one atom each of oxygen into both donors, procollagen-proline 3-dioxygenase activity
DTL	Denticleless protein homolog	5.73	Q9NZJ0	DNA replication, G2 DNA damage checkpoint, cellular response to DNA damage stimulus, protein monoubiquitination, protein polyubiquitination, regulation of cell cycle, response to UV, translesion synthesis, ubiquitin-dependent protein catabolic process	Cul4A-RING E3 ubiquitin ligase complex, Cul4B-RING E3 ubiquitin ligase complex, centrosome, chromosome, cytoplasm, intracellular membrane-bounded organelle, nuclear membrane, nucleolus, nucleus	protein binding, ubiquitin-protein transferase activity
PAK1IP1	p21-activated protein kinase-interacting protein 1	5.73	Q9NWT1	cell proliferation, negative regulation of signal transduction, palate development	nucleolus, nucleus, plasma membrane
SETD4	SET domain-containing protein 4	5.73	Q9NVD3	methylation		methyltransferase activity
TIPIN	TIMELESS-interacting protein	5.72	Q9BVW5	DNA damage checkpoint, DNA replication checkpoint, cell cycle, cell cycle phase transition, cellular response to DNA damage stimulus, intra-S DNA damage checkpoint, mitotic nuclear division, positive regulation of cell proliferation, regulation of nuclear cell cycle DNA replication, replication fork protection, response to UV	Golgi apparatus, cytoplasm, intracellular membrane-bounded organelle, nuclear chromatin, nucleolus, nucleus	protein binding
FBXL4	F-box/LRR-repeat protein 4	5.72	Q9UKA2	ubiquitin-dependent protein catabolic process	mitochondrial intermembrane space, nucleolus, nucleus, ubiquitin ligase complex
RSRC1	Serine/Arginine-related protein 53	5.71	Q96IZ7	RNA splicing, alternative mRNA splicing, via spliceosome, mRNA splicing, via spliceosome, nucleocytoplasmic transport, protein phosphorylation, response to antibiotic	cytoplasm, nuclear speck, nucleus	protein binding
YTHDF3	YTH domain-containing family protein 3	5.7	Q7Z739			N6-methyladenosine-containing RNA binding, poly(A) RNA binding, protein binding
SEH1L	Nucleoporin SEH1	5.69	Q96EE3	attachment of spindle microtubules to kinetochore involved in mitotic sister chromatid segregation, carbohydrate metabolic process, cytokine production involved in inflammatory response, cytokine-mediated signaling pathway, defense response to Gram-positive bacterium, glucose transport, hexose transport, mRNA transport, mitotic cell cycle, mitotic metaphase plate congression, mitotic nuclear enve…	condensed chromosome kinetochore, cytosol, kinetochore, nuclear envelope, nuclear pore outer ring
NAA15	N-alpha-acetyltransferase 15, NatA auxiliary subunit	5.69	Q9BXJ9	N-terminal protein amino acid acetylation, angiogenesis, cell differentiation, negative regulation of apoptotic process, positive regulation of transcription, DNA-templated, transcription, DNA-templated	NatA complex, cytoplasm, membrane, nucleus, transcription factor complex	N-acetyltransferase activity, acetyltransferase activity, poly(A) RNA binding, protein binding, ribosome binding
DFFB	DNAation factor, 40kDa, beta polypeptide (Caspase-activated DNase), isoform CRA_d	5.68	Q96P73	apoptotic DNA fragmentation, apoptotic chromosome condensation, apoptotic process, brain development, cellular component disassembly involved in execution phase of apoptosis	cytoplasm, cytosol, intracellular, nuclear chromatin, nucleoplasm, nucleus	DNA binding, deoxyribonuclease activity, enzyme binding, hydrolase activity
UBE2M	NEDD8-conjugating enzyme Ubc12	5.67	P61081	cellular protein modification process, metabolic process, positive regulation of neuron apoptotic process, protein neddylation, protein ubiquitination, transforming growth factor beta receptor signaling pathway	cytosol	ATP binding, NEDD8 ligase activity, acid-amino acid ligase activity, protein binding, ribosomal S6-glutamic acid ligase activity, ubiquitin-protein transferase activity
SLMO2	Protein slowmo homolog 2	5.66	Q9Y3B1	phospholipid transport	mitochondrial intermembrane space	phosphatidic acid transporter activity
SNRPA1	U2 small nuclear ribonucleoprotein A'	5.66	P09661	RNA splicing, gene expression, mRNA splicing, via spliceosome	U2 snRNP, catalytic step 2 spliceosome, nucleolus, nucleoplasm, nucleus, ribonucleoprotein complex, small nuclear ribonucleoprotein complex, spliceosomal complex, viral nucleocapsid	poly(A) RNA binding, protein binding
MTF2	Metal-response element-binding transcription factor 2	5.66	Q9Y483	chromatin modification, negative regulation of histone H3-K27 methylation, negative regulation of transcription from RNA polymerase II promoter, positive regulation of histone H3-K27 methylation, positive regulation of transcription from RNA polymerase II promoter, segment specification, stem cell differentiation, stem cell maintenance	ESC/E(Z) complex	DNA binding, methylated histone binding, zinc ion binding
MT1E	Metallothionein-1E	5.65	P04732	cellular response to cadmium ion, cellular response to zinc ion, negative regulation of growth	perinuclear region of cytoplasm	metal ion binding, zinc ion binding
PPARD	Peroxisome proliferator-activated receptor delta	5.64	Q03181	adipose tissue development, anagen, apoptotic signaling pathway, axon ensheathment, cell differentiation, cell proliferation, cell-substrate adhesion, cellular response to hypoxia, cholesterol metabolic process, decidualization, embryo implantation, fatty acid beta-oxidation, fatty acid catabolic process, fatty acid transport, gene expression, generation of precursor metabolites and energy, gluco…	nucleoplasm, nucleus	DNA binding, NF-kappaB binding, drug binding, fatty acid binding, ligand-activated sequence-specific DNA binding RNA polymerase II transcription factor activity, linoleic acid binding, lipid binding, protein binding, sequence-specific DNA binding, sequence-specific DNA binding transcription factor activity, steroid hormone receptor activity, transcription coactivator activity, zinc ion binding
IFT81	Intraflagellar transport protein 81 homolog	5.64	Q8WYA0	cilium assembly, intraciliary transport, intraciliary transport involved in cilium morphogenesis, spermatogenesis	centrosome, cilium, intraciliary transport particle B, motile cilium, sperm midpiece, sperm principal piece	tubulin binding
CEP76	Centrosomal protein of 76 kDa	5.64	Q8TAP6	G2/M transition of mitotic cell cycle, mitotic cell cycle, regulation of centriole replication	centriole, centrosome, cytosol, protein complex	protein binding
STON1	Stonin-1	5.62	Q9Y6Q2	endocytosis, intracellular protein transport, regulation of endocytosis, vesicle-mediated transport	clathrin adaptor complex
GOLIM4	Golgi integral membrane protein 4	5.6	O00461	transport	Golgi apparatus, Golgi cisterna membrane, Golgi lumen, cis-Golgi network, endocytic vesicle, endosome membrane, integral component of membrane, membrane, nucleolus, nucleus
FLT1	Vascular endothelial growth factor receptor 1	5.59	P17948	blood vessel morphogenesis, cell differentiation, cell migration, cellular response to vascular endothelial growth factor stimulus, embryonic morphogenesis, monocyte chemotaxis, patterning of blood vessels, peptidyl-tyrosine phosphorylation, positive regulation of MAP kinase activity, positive regulation of MAPK cascade, positive regulation of angiogenesis, positive regulation of cell migration, …	endosome, extracellular space, integral component of plasma membrane, plasma membrane, receptor complex	ATP binding, VEGF-A-activated receptor activity, VEGF-B-activated receptor activity, growth factor binding, identical protein binding, placental growth factor-activated receptor activity, protein binding, transmembrane receptor protein tyrosine kinase activity, vascular endothelial growth factor-activated receptor activity
ZNF83	Zinc finger protein 83	5.57	P51522	regulation of transcription, DNA-templated, transcription, DNA-templated	intracellular, nucleus	DNA binding, metal ion binding, nucleic acid binding, sequence-specific DNA binding transcription factor activity
NXPE3	NXPE family member 3	5.56	Q969Y0		extracellular region
CA2	Carbonic anhydrase 2	5.53	P00918	angiotensin-activated signaling pathway, bicarbonate transport, kidney development, morphogenesis of an epithelium, odontogenesis of dentin-containing tooth, one-carbon metabolic process, positive regulation of bone resorption, positive regulation of cellular pH reduction, positive regulation of dipeptide transmembrane transport, positive regulation of osteoclast differentiation, positive regulat…	apical part of cell, axon, basolateral plasma membrane, cytoplasm, cytosol, extracellular space, microvillus, myelin sheath, plasma membrane	carbonate dehydratase activity, protein binding, zinc ion binding
LSM7	U6 snRNA-associated Sm-like protein LSm7	5.53	Q9UK45	RNA metabolic process, RNA splicing, exonucleolytic nuclear-transcribed mRNA catabolic process involved in deadenylation-dependent decay, gene expression, mRNA metabolic process, mRNA processing, nuclear-transcribed mRNA catabolic process, deadenylation-dependent decay	cytosol, spliceosomal complex	U6 snRNA binding, protein binding
ZMYM5	Zinc finger MYM-type protein 5	5.53	Q9UJ78		nucleus	zinc ion binding
GMNN	Geminin	5.52	O75496	mitotic cell cycle, negative regulation of DNA replication, negative regulation of cell cycle, negative regulation of transcription, DNA-templated, organ morphogenesis, protein complex assembly, regulation of RNA biosynthetic process	cytoplasm, cytosol, nucleoplasm, nucleus	histone deacetylase binding, protein binding, repressing transcription factor binding, transcription corepressor activity
SULF1	Extracellular sulfatase Sulf-1	5.52	Q8IWU6	apoptotic process, bone development, cartilage development, chondrocyte development, embryonic skeletal system development, esophagus smooth muscle contraction, glial cell-derived neurotrophic factor receptor signaling pathway, glomerular basement membrane development, glomerular filtration, heparan sulfate proteoglycan metabolic process, innervation, kidney development, negative regulation of an…	Golgi apparatus, Golgi stack, cell surface, endoplasmic reticulum, extracellular space, membrane raft, plasma membrane	N-acetylglucosamine-6-sulfatase activity, arylsulfatase activity, calcium ion binding, catalytic activity, sulfuric ester hydrolase activity
PIDD	p53-induced death domain-containing protein 1	5.49	Q9HB75	activation of cysteine-type endopeptidase activity involved in apoptotic process, cellular response to DNA damage stimulus, positive regulation of NF-kappaB transcription factor activity, positive regulation of apoptotic process, positive regulation of extrinsic apoptotic signaling pathway via death domain receptors, signal transduction	Golgi apparatus, cytoplasm, nucleus	death receptor binding, protein binding
CDC37	Hsp90 co-chaperone Cdc37	5.49	Q16543	protein targeting, regulation of cyclin-dependent protein serine/threonine kinase activity, regulation of interferon-gamma-mediated signaling pathway, regulation of type I interferon-mediated signaling pathway	cytoplasm, cytosol, protein complex, ruffle membrane	Hsp90 protein binding, chaperone binding, heat shock protein binding, mitogen-activated protein kinase kinase kinase binding, protein binding, protein kinase B binding, protein kinase binding, unfolded protein binding
PLCL2	Inactive phospholipase C-like protein 2	5.48	Q9UPR0	B cell proliferation involved in immune response, B-1a B cell differentiation, gamma-aminobutyric acid signaling pathway, intracellular signal transduction, lipid catabolic process, lipid metabolic process, negative regulation of B cell receptor signaling pathway, positive regulation of receptor binding, regulation of peptidyl-serine phosphorylation, regulation of synaptic transmission, GABAergic	cytoplasm	GABA receptor binding, calcium ion binding, phosphatidylinositol phospholipase C activity, signal transducer activity
OPN3	Opsin-3	5.47	Q9H1Y3	G-protein coupled receptor signaling pathway, detection of light stimulus, detection of visible light, phototransduction, protein-chromophore linkage, regulation of circadian rhythm	integral component of membrane, integral component of plasma membrane	G-protein coupled photoreceptor activity, G-protein coupled receptor activity, photoreceptor activity
TRMU	Mitochondrial 5-methylaminomethyl-2-thiouridylate-methyltransferase transcript variant 2	5.47	Q2PPL5	methylation, tRNA processing	cytoplasm	methyltransferase activity
EBLN2	null	5.46	null
PHKG2	Phosphorylase b kinase gamma catalytic chain, liver/testis isoform	5.45	P15735	carbohydrate metabolic process, generation of precursor metabolites and energy, glucose metabolic process, glycogen biosynthetic process, glycogen catabolic process, glycogen metabolic process, positive regulation of glycogen catabolic process, protein phosphorylation, small molecule metabolic process	cellular_component, cytosol, phosphorylase kinase complex	ATP binding, calmodulin binding, phosphorylase kinase activity, protein serine/threonine kinase activity, tau-protein kinase activity
DUSP6	Dual specificity protein phosphatase 6	5.45	Q16828	MyD88-dependent toll-like receptor signaling pathway, MyD88-independent toll-like receptor signaling pathway, TRIF-dependent toll-like receptor signaling pathway, cell differentiation, dorsal/ventral pattern formation, inactivation of MAPK activity, innate immune response, negative regulation of ERK1 and ERK2 cascade, negative regulation of protein phosphorylation, neurotrophin TRK receptor signa…	cytoplasm, nucleoplasm	MAP kinase tyrosine/serine/threonine phosphatase activity, protein tyrosine phosphatase activity, protein tyrosine/serine/threonine phosphatase activity
NFYB	Nuclear transcription factor Y subunit beta	5.44	P25208	cellular lipid metabolic process, positive regulation of transcription, DNA-templated, regulation of transcription, DNA-templated, small molecule metabolic process, transcription, DNA-templated	CCAAT-binding factor complex, nucleoplasm, nucleus	DNA binding, protein binding, protein heterodimerization activity, repressing transcription factor binding, sequence-specific DNA binding, sequence-specific DNA binding transcription factor activity, transcription regulatory region DNA binding
PITPNC1	Cytoplasmic phosphatidylinositol transfer protein 1	5.44	Q9UKF7	phospholipid transport, signal transduction, transport	cytoplasm, intracellular	lipid binding, phosphatidylinositol transporter activity, protein binding
RAI14	Ankycorbin	5.43	Q9P0K7		actin cytoskeleton, cell cortex, cytoplasm, mitochondrion, nucleolus, nucleus
ACN9	Protein ACN9 homolog, mitochondrial	5.42	Q9NRP4	regulation of gluconeogenesis	mitochondrial intermembrane space, mitochondrion
PIAS4	E3 SUMO-protein ligase PIAS4	5.41	Q8N2W9	Wnt signaling pathway, negative regulation of NF-kappaB transcription factor activity, negative regulation of transcription from RNA polymerase II promoter, negative regulation of transcription, DNA-templated, positive regulation of intrinsic apoptotic signaling pathway in response to DNA damage, positive regulation of keratinocyte apoptotic process, positive regulation of protein sumoylation, pr…	PML body, cytoplasm, nuclear matrix, nucleolus, nucleus	DNA binding, SUMO ligase activity, protein binding, ubiquitin protein ligase binding, zinc ion binding
C1orf109	null	5.4	null
UGP2	UTP--glucose-1-phosphate uridylyltransferase	5.4	Q16851	UDP-glucose metabolic process, UDP-glucuronate biosynthetic process, carbohydrate metabolic process, cellular glucuronidation, glucose 1-phosphate metabolic process, glucose metabolic process, glycogen biosynthetic process, small molecule metabolic process, xenobiotic metabolic process	cytoplasm, cytosol, extracellular vesicular exosome	UTP:glucose-1-phosphate uridylyltransferase activity, glucose binding, metal ion binding, protein binding, pyrimidine ribonucleotide binding
FANCL	E3 ubiquitin-protein ligase FANCL	5.4	Q9NW38	DNA repair, cellular response to DNA damage stimulus, gamete generation, metabolic process, protein monoubiquitination, protein ubiquitination, regulation of cell proliferation	Fanconi anaemia nuclear complex, cytoplasm, nuclear envelope, nucleoplasm	ligase activity, ubiquitin protein ligase binding, ubiquitin-protein transferase activity, zinc ion binding
PSMC6	26S protease regulatory subunit 10B	5.39	P62333	ATP catabolic process, DNA damage response, signal transduction by p53 class mediator resulting in cell cycle arrest, G1/S transition of mitotic cell cycle, RNA metabolic process, anaphase-promoting complex-dependent proteasomal ubiquitin-dependent protein catabolic process, antigen processing and presentation of exogenous peptide antigen via MHC class I, antigen processing and presentation of ex…	cytosol, membrane, nucleoplasm, nucleus, proteasome accessory complex, proteasome complex	ATP binding, ATPase activity, protein binding, protein binding, bridging
NDUFS6	NADH dehydrogenase "ubiquinone" iron-sulfur protein 6, mitochondrial	5.39	O75380	cardiovascular system development, cellular metabolic process, fatty acid metabolic process, mitochondrial electron transport, NADH to ubiquinone, mitochondrion morphogenesis, multicellular organism growth, multicellular organismal aging, muscle contraction, reproductive system development, respiratory electron transport chain, small molecule metabolic process	mitochondrial inner membrane, mitochondrial respiratory chain complex I	NADH dehydrogenase (ubiquinone) activity, electron carrier activity
RUVBL1	RuvB-like 1	5.38	Q9Y265	CENP-A containing nucleosome assembly, DNA duplex unwinding, DNA recombination, DNA repair, chromatin organization, histone H2A acetylation, histone H4 acetylation, mitotic nuclear division, nucleosome assembly, regulation of growth, regulation of transcription from RNA polymerase II promoter, spermatogenesis, transcription, DNA-templated	Golgi apparatus, Ino80 complex, MLL1 complex, NuA4 histone acetyltransferase complex, Swr1 complex, cytoplasm, intracellular membrane-bounded organelle, membrane, microtubule organizing center, nuclear matrix, nucleolus, nucleoplasm, nucleus, protein complex	ATP binding, ATP-dependent 5'-3' DNA helicase activity, ATPase activity, DNA helicase activity, protein binding
EZH2	Histone-lysine N-methyltransferase EZH2	5.37	Q15910	DNA methylation, G1 to G0 transition, cellular response to hydrogen peroxide, cerebellar cortex development, chromatin organization, histone H3-K27 methylation, histone lysine methylation, negative regulation of G1/S transition of mitotic cell cycle, negative regulation of epidermal cell differentiation, negative regulation of gene expression, epigenetic, negative regulation of retinoic acid rece…	ESC/E(Z) complex, cytoplasm, nuclear chromatin, nucleolus, nucleoplasm, nucleus, pronucleus	DNA binding, RNA binding, chromatin DNA binding, chromatin binding, core promoter binding, histone methyltransferase activity, histone methyltransferase activity (H3-K27 specific), histone-lysine N-methyltransferase activity, protein binding, sequence-specific DNA binding
MRPS15	28S ribosomal protein S15, mitochondrial	5.37	P82914	translation	mitochondrial small ribosomal subunit, mitochondrion, nuclear membrane	poly(A) RNA binding, structural constituent of ribosome
SEC63	Translocation protein SEC63 homolog	5.36	Q9UGP8	SRP-dependent cotranslational protein targeting to membrane, liver development, multicellular organismal aging, nitrogen compound metabolic process, posttranslational protein targeting to membrane, posttranslational protein targeting to membrane, translocation, protein targeting to membrane, renal system development	endoplasmic reticulum, endoplasmic reticulum membrane, integral component of membrane, intracellular, membrane	poly(A) RNA binding, protein binding, protein transporter activity, receptor activity
RNF7	RING-box protein 2	5.36	Q9UBF6	intrinsic apoptotic signaling pathway in response to oxidative stress, negative regulation of apoptotic process, protein neddylation, protein ubiquitination, response to redox state	Cul5-RING ubiquitin ligase complex, cytoplasm, nucleolus, nucleus	NEDD8 ligase activity, copper ion binding, protein binding, zinc ion binding
PHTF2	Putative homeodomain transcription factor 2	5.35	Q8N3S3	regulation of transcription, DNA-templated, transcription, DNA-templated	endoplasmic reticulum, nucleus	DNA binding
TARS2	Threonine--tRNA ligase, mitochondrial	5.35	U3KQG0	gene expression, metabolic process, mitochondrial threonyl-tRNA aminoacylation, tRNA aminoacylation for protein translation, threonyl-tRNA aminoacylation	cellular_component, cytoplasm, mitochondrial matrix	ATP binding, aminoacyl-tRNA ligase activity, molecular_function, threonine-tRNA ligase activity
JMJD1C	Probable JmjC domain-containing histone demethylation protein 2C	5.35	Q15652	blood coagulation, chromatin modification, oxidation-reduction process, regulation of transcription, DNA-templated, transcription, DNA-templated	intracellular, nucleoplasm	dioxygenase activity, metal ion binding, protein binding, thyroid hormone receptor binding
STK4	Serine/threonine-protein kinase 4	5.33	Q13043	apoptotic process, cell differentiation involved in embryonic placenta development, cell morphogenesis, central nervous system development, endocardium development, hepatocyte apoptotic process, hippo signaling, intracellular signal transduction, keratinocyte differentiation, negative regulation of canonical Wnt signaling pathway, negative regulation of cell proliferation, negative regulation of …	cytoplasm, cytosol, nucleus	ATP binding, identical protein binding, magnesium ion binding, protein binding, protein dimerization activity, protein homodimerization activity, protein serine/threonine kinase activator activity, protein serine/threonine kinase activity, transcription factor binding
NQO1	NAD(P)H dehydrogenase "quinone" 1	5.33	P15559	aging, cellular nitrogen compound metabolic process, negative regulation of catalytic activity, nitric oxide biosynthetic process, oxidation-reduction process, positive regulation of neuron apoptotic process, regulation of cellular amino acid metabolic process, removal of superoxide radicals, response to estradiol, response to ethanol, response to nutrient, response to toxic substance, small mole…	cytoplasm, cytosol, neuronal cell body	NAD(P)H dehydrogenase (quinone) activity, cytochrome-b5 reductase activity, acting on NAD(P)H, poly(A) RNA binding, protein binding, superoxide dismutase activity
SMC5	Structural maintenance of chromosomes protein 5	5.33	Q8IY18	cellular senescence, double-strand break repair via homologous recombination, double-strand break repair via nonhomologous end joining, mitotic nuclear division, positive regulation of maintenance of mitotic sister chromatid cohesion, positive regulation of mitotic metaphase/anaphase transition, telomere maintenance via recombination	PML body, Smc5-Smc6 complex, cell junction, chromosome, telomeric region, nucleolus, nucleus	ATP binding
FZD2	Frizzled-2	5.31	Q14332	G-protein coupled receptor signaling pathway coupled to cGMP nucleotide second messenger, Wnt signaling pathway, calcium modulating pathway, axonogenesis, brain development, canonical Wnt signaling pathway, cell-cell signaling, cochlea morphogenesis, epithelial cell differentiation, gonad development, hard palate development, inner ear receptor cell development, membranous septum morphogenesis, m…	apical part of cell, clathrin-coated endocytic vesicle membrane, cytoplasm, integral component of membrane, neuron projection membrane, plasma membrane	G-protein coupled receptor activity, PDZ domain binding, Wnt-activated receptor activity, Wnt-protein binding
NEK4	Serine/threonine-protein kinase Nek4	5.3	P51957	metabolic process, mitotic nuclear division, protein phosphorylation	nucleus	ATP binding, metal ion binding, protein serine/threonine kinase activity, transferase activity, transferring phosphorus-containing groups
TNFRSF10D	Tumor necrosis factor receptor superfamily member 10D	5.29	Q9UBN6	apoptotic process, negative regulation of apoptotic process, signal transduction	integral component of membrane	TRAIL binding, transmembrane signaling receptor activity
DAP3	28S ribosomal protein S29, mitochondrial	5.29	V9GZ03	apoptotic mitochondrial changes, apoptotic process, apoptotic signaling pathway, cell-cell signaling	cell junction, mitochondrial matrix, mitochondrial ribosome, mitochondrion, nucleolus, nucleus, postsynaptic density, postsynaptic membrane, small ribosomal subunit	beta-amyloid binding, poly(A) RNA binding, protein binding
MRPS34	28S ribosomal protein S34, mitochondrial	5.29	P82930		mitochondrion, ribosome
ARPC3	Actin-related protein 2/3 complex subunit 3	5.27	O15145	Arp2/3 complex-mediated actin nucleation, Fc-gamma receptor signaling pathway involved in phagocytosis, cellular component movement, innate immune response	Arp2/3 protein complex, actin cytoskeleton, cytosol, extracellular vesicular exosome, lamellipodium, membrane	actin filament binding, protein binding, structural constituent of cytoskeleton
ZNF576	Zinc finger protein 576	5.27	Q9H609	regulation of transcription from RNA polymerase II promoter, transcription from RNA polymerase II promoter	nucleus	DNA binding, metal ion binding, sequence-specific DNA binding RNA polymerase II transcription factor activity
EFCAB11	EF-hand calcium-binding domain-containing protein 11	5.26	Q9BUY7			calcium ion binding
USP39	U4/U6.U5 tri-snRNP-associated protein 2	5.26	Q53GS9	RNA splicing, cell cycle, cell division, mRNA processing, spliceosomal complex assembly, ubiquitin-dependent protein catabolic process	spliceosomal complex	ubiquitinyl hydrolase activity, zinc ion binding
CLDN11	Claudin-11	5.25	O75508	axon ensheathment, calcium-independent cell-cell adhesion, spermatogenesis	basal part of cell, integral component of membrane, plasma membrane, tight junction	identical protein binding, structural molecule activity
FANCI	Fanconi anemia group I protein	5.24	Q9NVI1	DNA repair, cell cycle, positive regulation of protein ubiquitination	membrane, nucleoplasm	DNA binding, DNA polymerase binding, protein binding
DENND5B	DENN domain-containing protein 5B	5.23	Q6ZUT9	detection of mechanical stimulus, positive regulation of Rab GTPase activity	integral component of membrane, membrane	Rab guanyl-nucleotide exchange factor activity, calcium channel activity
POLA2	DNA polymerase alpha subunit B	5.23	Q14181	DNA replication, DNA replication initiation, DNA strand elongation involved in DNA replication, DNA-dependent DNA replication, G1/S transition of mitotic cell cycle, mitotic cell cycle, protein import into nucleus, translocation, telomere maintenance, telomere maintenance via recombination, telomere maintenance via semi-conservative replication	alpha DNA polymerase:primase complex, cytoplasm, nucleolus, nucleoplasm, nucleus	DNA binding, DNA-directed DNA polymerase activity, molecular_function, protein heterodimerization activity
MRPL4	39S ribosomal protein L4, mitochondrial	5.22	X6RAY8	translation	mitochondrion, ribosome	poly(A) RNA binding, structural constituent of ribosome
MLLT11	Protein AF1q	5.21	Q13015	extrinsic apoptotic signaling pathway, intrinsic apoptotic signaling pathway, positive regulation of apoptotic process, positive regulation of mitochondrial depolarization, positive regulation of release of cytochrome c from mitochondria	intracellular	molecular_function
IDI1	Isopentenyl-diphosphate Delta-isomerase 1	5.21	Q13907	cholesterol biosynthetic process, dimethylallyl diphosphate biosynthetic process, isoprenoid biosynthetic process, response to stilbenoid, small molecule metabolic process	cytosol, mitochondrion, peroxisome	hydrolase activity, isopentenyl-diphosphate delta-isomerase activity, metal ion binding
ABCD3	ATP-binding cassette sub-family D member 3	5.2	P28288	ATP catabolic process, peroxisome organization, transmembrane transport, very long-chain fatty acid catabolic process	cytosol, integral component of membrane, intracellular membrane-bounded organelle, membrane, mitochondrial inner membrane, peroxisomal matrix, peroxisomal membrane, peroxisome	ATP binding, ATPase activity, ATPase activity, coupled to transmembrane movement of substances, protein binding, protein homodimerization activity
TUBGCP5	Gamma-tubulin complex component 5	5.2	Q96RT8	G2/M transition of mitotic cell cycle, microtubule cytoskeleton organization, microtubule nucleation, mitotic cell cycle	centrosome, cytoplasm, cytosol, gamma-tubulin ring complex, microtubule, microtubule organizing center, nucleolus, nucleus, spindle pole	microtubule binding
CAMK1G	Calcium/calmodulin-dependent protein kinase type 1G	5.2	Q96NX5	protein phosphorylation	Golgi membrane, calcium- and calmodulin-dependent protein kinase complex, neuron projection, plasma membrane	ATP binding, calmodulin binding, calmodulin-dependent protein kinase activity, protein serine/threonine kinase activity
WDR60	WD repeat-containing protein 60	5.19	Q8WVS4	cell projection organization	cilium
YIPF4	Protein YIPF4	5.17	Q9BSR8		Golgi apparatus, endoplasmic reticulum, integral component of membrane, intracellular membrane-bounded organelle, plasma membrane
POLD4	Polymerase delta-interacting protein 2	5.17	Q9Y2S7	DNA repair, DNA replication, DNA strand elongation involved in DNA replication, base-excision repair, mitochondrion morphogenesis, mitotic cell cycle, nucleotide-excision repair, nucleotide-excision repair, DNA gap filling, telomere maintenance, telomere maintenance via recombination, telomere maintenance via semi-conservative replication, transcription-coupled nucleotide-excision repair	mitochondrial nucleoid, mitochondrion, nucleoplasm, nucleus	DNA binding, DNA-directed DNA polymerase activity, protein binding
PELI1	E3 ubiquitin-protein ligase pellino homolog 1	5.16	Q96FA3	MyD88-dependent toll-like receptor signaling pathway, Toll signaling pathway, innate immune response, negative regulation of NF-kappaB transcription factor activity, negative regulation of T cell proliferation, positive regulation of B cell proliferation, positive regulation of I-kappaB kinase/NF-kappaB signaling, positive regulation of cytokine production, positive regulation of protein ubiquiti…	cytosol, nucleus	ligase activity, protein binding, ubiquitin-protein transferase activity
CUL4B	Cullin-4B	5.16	Q13620	cell cycle, positive regulation of G1/S transition of mitotic cell cycle, positive regulation of protein catabolic process, ubiquitin-dependent protein catabolic process	Cul4B-RING E3 ubiquitin ligase complex, cullin-RING ubiquitin ligase complex, cytoplasm, nucleolus, nucleus, plasma membrane	protein binding, ubiquitin protein ligase binding
ANP32E	Acidic leucine-rich nuclear phosphoprotein 32 family member E	5.14	Q9BTT0	histone exchange, negative regulation of catalytic activity	Swr1 complex, cytoplasmic membrane-bounded vesicle, nucleus	histone binding, phosphatase inhibitor activity
DCK	Deoxycytidine kinase	5.13	P27707	deoxyribonucleoside monophosphate biosynthetic process, nucleobase-containing small molecule metabolic process, nucleotide biosynthetic process, phosphorylation, purine nucleobase metabolic process, purine-containing compound salvage, pyrimidine nucleobase metabolic process, pyrimidine nucleoside salvage, pyrimidine nucleotide metabolic process, small molecule metabolic process	cytosol, nucleus	ATP binding, deoxycytidine kinase activity, drug binding, nucleoside kinase activity, protein homodimerization activity
HPRT1	Hypoxanthine-guanine phosphoribosyltransferase	5.12	P00492	GMP catabolic process, GMP salvage, IMP metabolic process, IMP salvage, adenine salvage, central nervous system neuron development, cerebral cortex neuron differentiation, cytolysis, dendrite morphogenesis, dopamine metabolic process, grooming behavior, guanine salvage, hypoxanthine metabolic process, hypoxanthine salvage, locomotory behavior, lymphocyte proliferation, nucleobase-containing small…	cytoplasm, cytosol, extracellular vesicular exosome	guanine phosphoribosyltransferase activity, hypoxanthine phosphoribosyltransferase activity, magnesium ion binding, nucleotide binding, protein binding, protein homodimerization activity
ORC1	Origin recognition complex subunit 1	5.12	Q13415	DNA replication, DNA replication initiation, G1/S transition of mitotic cell cycle, mitotic cell cycle, regulation of transcription involved in G1/S transition of mitotic cell cycle	cytoplasm, cytosol, nuclear origin of replication recognition complex, nucleolus, nucleoplasm, nucleus, origin recognition complex, plasma membrane	ATP binding, DNA binding, chromatin binding, protein binding
HDAC1	Histone deacetylase 1	5.12	Q5TEE2	ATP-dependent chromatin remodeling, Notch signaling pathway, blood coagulation, chromatin modification, chromatin remodeling, circadian regulation of gene expression, embryonic digit morphogenesis, epidermal cell differentiation, eyelid development in camera-type eye, fungiform papilla formation, gene expression, hair follicle placode formation, histone H3 deacetylation, histone H4 deacetylation,…	NuRD complex, Sin3 complex, chromatin, cytoplasm, cytosol, histone deacetylase complex, nuclear chromatin, nucleolus, nucleoplasm, nucleus	NAD-dependent histone deacetylase activity (H3-K14 specific), NAD-dependent histone deacetylase activity (H3-K18 specific), NAD-dependent histone deacetylase activity (H3-K9 specific), NAD-dependent histone deacetylase activity (H4-K16 specific), RNA polymerase II core promoter proximal region sequence-specific DNA binding, RNA polymerase II distal enhancer sequence-specific DNA binding, RNA poly…
ACADSB	Short/branched chain specific acyl-CoA dehydrogenase, mitochondrial	5.12	P45954	branched-chain amino acid catabolic process, cellular nitrogen compound metabolic process, fatty acid metabolic process, oxidation-reduction process, small molecule metabolic process	mitochondrial matrix, mitochondrion	acyl-CoA dehydrogenase activity, flavin adenine dinucleotide binding, oxidoreductase activity, acting on the CH-CH group of donors
PSPH	Phosphoserine phosphatase	5.12	P78330	L-serine biosynthetic process, L-serine metabolic process, cellular amino acid biosynthetic process, cellular nitrogen compound metabolic process, dephosphorylation, response to mechanical stimulus, response to nutrient levels, response to testosterone, small molecule metabolic process	cytoplasm, cytosol, neuron projection	calcium ion binding, magnesium ion binding, phosphoserine phosphatase activity, protein homodimerization activity
SAR1B	GTP-binding protein SAR1b	5.12	Q9Y6B6	COPII vesicle coating, ER to Golgi vesicle-mediated transport, GTP catabolic process, antigen processing and presentation of exogenous peptide antigen via MHC class II, antigen processing and presentation of peptide antigen via MHC class I, cellular protein metabolic process, intracellular protein transport, membrane organization, post-translational protein modification, protein N-linked glycosyl…	ER to Golgi transport vesicle membrane, Golgi apparatus, Golgi cisterna membrane, cytosol, endoplasmic reticulum, endoplasmic reticulum membrane, intracellular	GTP binding, GTPase activity, metal ion binding
NCAPD3	Condensin-2 complex subunit D3	5.11	P42695	mitotic cell cycle, mitotic chromosome condensation	condensed chromosome, germinal vesicle, membrane, nuclear condensin complex, nuclear pericentric heterochromatin, nucleoplasm	methylated histone binding, protein binding
PPA2	Inorganic pyrophosphatase 2, mitochondrial	5.11	Q9H2U2	dephosphorylation, diphosphate metabolic process, gene expression, phosphate-containing compound metabolic process, tRNA aminoacylation for protein translation	cytoplasm, mitochondrial matrix, mitochondrion	inorganic diphosphatase activity, magnesium ion binding, protein serine/threonine phosphatase activity
SSSCA1	Sjoegren syndrome/scleroderma autoantigen 1	5.1	O60232	mitotic nuclear division		identical protein binding, protein binding
TANK	TRAF family member-associated NF-kappa-B activator	5.1	Q92844	I-kappaB kinase/NF-kappaB signaling, innate immune response, signal transduction	cytoplasm, cytosol	metal ion binding, protein binding, ubiquitin protein ligase binding
RAB38	Ras-related protein Rab-38	5.1	P57729	GTP catabolic process, melanosome organization, phagosome acidification, platelet dense granule organization, protein transport, small GTPase mediated signal transduction	cytosol, early endosome, early endosome lumen, melanosome, membrane, phagocytic vesicle, phagocytic vesicle membrane, plasma membrane	AP-2 adaptor complex binding, GTP binding, GTP-dependent protein binding, GTPase activity
DSN1	Kinetochore-associated protein DSN1 homolog	5.09	Q9H410	cell division, chromosome segregation, mitotic cell cycle, mitotic nuclear division	MIS12/MIND type complex, cytosol, nucleus	protein binding
LTBP1	Latent-transforming growth factor beta-binding protein 1	5.09	Q14766	extracellular matrix organization, sequestering of TGFbeta in extracellular matrix, transmembrane receptor protein serine/threonine kinase signaling pathway	extracellular region, proteinaceous extracellular matrix	calcium ion binding, protein binding, transforming growth factor beta binding, transforming growth factor beta-activated receptor activity
ANTXR1	Anthrax toxin receptor 1	5.08	Q9H6X2	actin cytoskeleton reorganization, reproductive process, signal transduction, substrate adhesion-dependent cell spreading	cell surface, filopodium membrane, integral component of membrane, lamellipodium membrane	actin filament binding, collagen binding, metal ion binding, protein binding, receptor activity, transmembrane signaling receptor activity
BCCIP	BRCA2 and CDKN1A-interacting protein	5.08	Q9P287	DNA repair, cell cycle, neuroendocrine cell differentiation, regulation of cyclin-dependent protein serine/threonine kinase activity	nuclear cyclin-dependent protein kinase holoenzyme complex, nucleus	kinase regulator activity, poly(A) RNA binding, protein binding
ETFA	Electron transfer flavoprotein subunit alpha, mitochondrial	5.08	P13804	cellular metabolic process, respiratory electron transport chain, small molecule metabolic process	mitochondrial matrix, mitochondrion	electron carrier activity, flavin adenine dinucleotide binding, oxidoreductase activity
GSPT1	Eukaryotic peptide chain release factor GTP-binding subunit ERF3A	5.08	P15170	G1/S transition of mitotic cell cycle, GTP catabolic process, nuclear-transcribed mRNA catabolic process, nonsense-mediated decay, protein methylation, translational termination	intracellular	GTP binding, GTPase activity, poly(A) RNA binding, protein binding, translation release factor activity
SNRPD3	Small nuclear ribonucleoprotein Sm D3	5.08	P62318	RNA metabolic process, RNA splicing, gene expression, histone mRNA metabolic process, mRNA 3'-end processing, mRNA splicing, via spliceosome, ncRNA metabolic process, spliceosomal snRNP assembly, termination of RNA polymerase II transcription, transcription from RNA polymerase II promoter	SMN-Sm protein complex, U1 snRNP, U12-type spliceosomal complex, U4 snRNP, U7 snRNP, catalytic step 2 spliceosome, cytoplasm, cytosol, methylosome, nucleolus, nucleoplasm, nucleus, pICln-Sm protein complex, ribonucleoprotein complex, small nuclear ribonucleoprotein complex, spliceosomal complex, viral nucleocapsid	enzyme binding, histone pre-mRNA DCP binding, poly(A) RNA binding, protein binding
ROBO1	Roundabout homolog 1	5.07	Q9Y6N7	Roundabout signaling pathway, activation of cysteine-type endopeptidase activity involved in apoptotic process, axon guidance, axon midline choice point recognition, cell adhesion, cell migration involved in sprouting angiogenesis, chemorepulsion involved in postnatal olfactory bulb interneuron migration, homophilic cell adhesion, mammary duct terminal end bud growth, negative regulation of chemo…	axolemma, cell surface, integral component of plasma membrane, plasma membrane	LRR domain binding, axon guidance receptor activity, identical protein binding, protein binding, protein heterodimerization activity
CHD4	Chromodomain-helicase-DNA-binding protein 4	5.07	Q14839	ATP catabolic process, ATP-dependent chromatin remodeling, DNA duplex unwinding, chromatin organization, metabolic process, regulation of transcription from RNA polymerase II promoter, regulation of transcription, DNA-templated, spindle assembly, transcription, DNA-templated	NuRD complex, centrosome, cytoplasm, membrane, nuclear chromatin, nucleoplasm, nucleus	ATP binding, ATP-dependent DNA helicase activity, ATP-dependent helicase activity, DNA binding, RNA polymerase II core promoter proximal region sequence-specific DNA binding, RNA polymerase II distal enhancer sequence-specific DNA binding, RNA polymerase II repressing transcription factor binding, hydrolase activity, acting on acid anhydrides, in phosphorus-containing anhydrides, microtubule bind…
ANKRD11	Ankyrin repeat domain-containing protein 11	5.07	Q6UB99	bone development, face morphogenesis, in utero embryonic development, multicellular organism growth, odontogenesis of dentin-containing tooth, skeletal system morphogenesis, tissue homeostasis	cytoplasm, nucleolus, nucleus, plasma membrane
PGM3	Phosphoacetylglucosamine mutase	5.06	O95394	UDP-N-acetylglucosamine biosynthetic process, carbohydrate metabolic process, cellular protein metabolic process, dolichol-linked oligosaccharide biosynthetic process, glucosamine metabolic process, glucose 1-phosphate metabolic process, hemopoiesis, post-translational protein modification, protein N-linked glycosylation via asparagine, spermatogenesis	cellular_component, cytosol	intramolecular transferase activity, phosphotransferases, magnesium ion binding, phosphoacetylglucosamine mutase activity, phosphoglucomutase activity
NET1	Sodium- and chloride-dependent glycine transporter 2	5.06	Q9Y345	apoptotic signaling pathway, cellular response to hydrogen peroxide, cellular response to ionizing radiation, glycine import, intracellular signal transduction, monoamine transport, myoblast migration, neurotransmitter transport, neurotrophin TRK receptor signaling pathway, norepinephrine transport, positive regulation of Rho GTPase activity, positive regulation of apoptotic process, positive reg…	cell surface, cytosol, integral component of membrane, integral component of plasma membrane, membrane, membrane raft, neuron projection, nucleus, plasma membrane	GTP-Rho binding, Rho guanyl-nucleotide exchange factor activity, alpha-tubulin binding, beta-tubulin binding, glycine:sodium symporter activity, guanyl-nucleotide exchange factor activity, monoamine transmembrane transporter activity, neurotransmitter:sodium symporter activity, norepinephrine:sodium symporter activity, protein binding
NCBP1	Nuclear cap-binding protein subunit 1	5.06	X6R941	7-methylguanosine mRNA capping, RNA metabolic process, RNA splicing, gene expression, gene silencing by RNA, histone mRNA metabolic process, mRNA 3'-end processing, mRNA cis splicing, via spliceosome, mRNA cleavage, mRNA export from nucleus, mRNA metabolic process, mRNA splicing, via spliceosome, mRNA transport, ncRNA metabolic process, nuclear-transcribed mRNA catabolic process, nonsense-mediate…	cytoplasm, cytosol, mRNA cap binding complex, mitochondrion, nuclear cap binding complex, nucleolus, nucleoplasm, nucleus, plasma membrane, ribonucleoprotein complex	RNA binding, RNA cap binding, poly(A) RNA binding, protein binding
C12orf5	Fructose-2,6-bisphosphatase TIGAR	5.06	Q9NQ88	dephosphorylation, intestinal epithelial cell development, negative regulation of macromitophagy, negative regulation of reactive oxygen species metabolic process, positive regulation of cardiac muscle cell apoptotic process, response to gamma radiation, response to xenobiotic stimulus	intracellular	fructose-2,6-bisphosphate 2-phosphatase activity
RAD52	DNA repair protein RAD52 homolog	5.05	P43351	DNA recombinase assembly, DNA recombination, DNA repair, double-strand break repair, double-strand break repair via homologous recombination	nucleoplasm, nucleus	DNA binding, identical protein binding, protein binding
CETN3	Centrin-3	5.05	O15182	centrosome cycle, mitotic nuclear division	centriole, centrosome, ciliary basal body, ciliary transition zone, cytoplasm, intermediate filament cytoskeleton, photoreceptor connecting cilium	G-protein beta/gamma-subunit complex binding, calcium ion binding, microtubule binding
CDK8	Cyclin-dependent kinase 8	5.04	P49336	Notch signaling pathway, gene expression, positive regulation of transcription from RNA polymerase II promoter, protein phosphorylation, regulation of cell cycle, transcription initiation from RNA polymerase II promoter, transcription, DNA-templated, transforming growth factor beta receptor signaling pathway	mediator complex, nucleoplasm, nucleus	ATP binding, RNA polymerase II carboxy-terminal domain kinase activity, cyclin-dependent protein serine/threonine kinase activity, protein binding, protein kinase activity
ALDH7A1	Alpha-aminoadipic semialdehyde dehydrogenase	5.03	P49419	cellular aldehyde metabolic process, cellular nitrogen compound metabolic process, glycine betaine biosynthetic process from choline, lysine catabolic process, oxidation-reduction process, sensory perception of sound, small molecule metabolic process	cytoplasm, cytosol, extracellular vesicular exosome, mitochondrial matrix, mitochondrion, nucleus	L-aminoadipate-semialdehyde dehydrogenase activity, aldehyde dehydrogenase (NAD) activity, betaine-aldehyde dehydrogenase activity, oxidoreductase activity, oxidoreductase activity, acting on the aldehyde or oxo group of donors, NAD or NADP as acceptor, protein binding
RPAP3	RNA polymerase II-associated protein 3	5.02	Q9H6T3			protein binding
MORC2	MORC family CW-type zinc finger protein 2	5.01	Q9Y6X9		cytoplasm, cytosol, nucleus	zinc ion binding
METTL21D	Protein-lysine methyltransferase METTL21D	5	Q9H867	peptidyl-lysine trimethylation	cellular_component, cytoplasm	protein binding, protein-lysine N-methyltransferase activity
NUP88	Nuclear pore complex protein Nup88	4.99	Q99567	carbohydrate metabolic process, cytokine-mediated signaling pathway, glucose transport, hexose transport, mRNA transport, mitotic cell cycle, mitotic nuclear envelope disassembly, protein transport, regulation of glucose transport, small molecule metabolic process, transmembrane transport, viral process	cytosol, nuclear pore, nucleolus, nucleus	transporter activity
NIP7	60S ribosome subunit biogenesis protein NIP7 homolog	4.98	Q9Y221	ribosome assembly	nucleolus	RNA binding, poly(A) RNA binding, protein binding
ATPAF2	ATP synthase mitochondrial F1 complex assembly factor 2	4.97	Q8N5M1	proton-transporting ATP synthase complex assembly	mitochondrion, nuclear speck	protein binding
TAF12	Transcription initiation factor TFIID subunit 12	4.95	Q16514	DNA-templated transcription, initiation, chromatin organization, gene expression, positive regulation of sequence-specific DNA binding transcription factor activity, transcription elongation from RNA polymerase II promoter, transcription from RNA polymerase II promoter, transcription initiation from RNA polymerase II promoter, viral process	STAGA complex, nucleoplasm, transcription factor TFIID complex, transcription factor TFTC complex	DNA binding, protein binding, protein heterodimerization activity, sequence-specific DNA binding transcription factor activity, transcription factor binding
LARP4	C-Mpl binding protein	4.94	Q96J85	cytoskeleton organization, regulation of cell morphogenesis	membrane	nucleic acid binding, poly(A) RNA binding
TOP2B	DNA topoisomerase 2-beta	4.93	Q02880	ATP catabolic process, DNA topological change, DNA unwinding involved in DNA replication, axonogenesis, forebrain development, mitotic DNA integrity checkpoint, mitotic recombination, neuron migration, resolution of meiotic recombination intermediates, sister chromatid segregation	DNA topoisomerase complex (ATP-hydrolyzing), cytoplasm, cytosol, heterochromatin, nucleoid, nucleolus, nucleoplasm, nucleus	ATP binding, DNA binding, bending, DNA topoisomerase type II (ATP-hydrolyzing) activity, chromatin binding, enzyme binding, histone deacetylase binding, metal ion binding, protein C-terminus binding, protein heterodimerization activity, protein kinase C binding
EFCAB2	EF-hand calcium-binding domain-containing protein 2	4.93	Q5VUJ9			calcium ion binding
CCBL2	Kynurenine--oxoglutarate transaminase 3	4.92	Q6YP21	2-oxoglutarate metabolic process, L-kynurenine metabolic process, biosynthetic process, cellular amino acid metabolic process, cellular nitrogen compound metabolic process, kynurenine metabolic process, small molecule metabolic process, tryptophan catabolic process	mitochondrion	cysteine-S-conjugate beta-lyase activity, kynurenine-glyoxylate transaminase activity, kynurenine-oxoglutarate transaminase activity, poly(A) RNA binding, protein homodimerization activity, pyridoxal phosphate binding
CEBPZ	CCAAT/enhancer-binding protein zeta	4.91	Q03701	transcription from RNA polymerase II promoter	nucleus	DNA binding, RNA polymerase II core promoter proximal region sequence-specific DNA binding, RNA polymerase II core promoter proximal region sequence-specific DNA binding transcription factor activity involved in positive regulation of transcription, poly(A) RNA binding
PMAIP1	Phorbol-12-myristate-13-acetate-induced protein 1	4.91	Q13794	T cell homeostasis, activation of cysteine-type endopeptidase activity involved in apoptotic process, apoptotic process, cellular response to glucose starvation, cellular response to hypoxia, defense response to virus, intrinsic apoptotic signaling pathway, intrinsic apoptotic signaling pathway by p53 class mediator, intrinsic apoptotic signaling pathway in response to DNA damage by p53 class med…	cytosol, mitochondrial outer membrane, mitochondrion, nucleus	protein binding
SMC4	Structural maintenance of chromosomes protein 4	4.9	Q9NTJ3	chromosome organization, kinetochore organization, meiotic chromosome condensation, meiotic chromosome segregation, mitotic cell cycle, mitotic chromosome condensation, mitotic sister chromatid segregation	chromosome, condensin complex, cytoplasm, cytosol, nucleolus, nucleoplasm, nucleus	ATP binding, protein heterodimerization activity
CACYBP	Calcyclin-binding protein	4.9	Q9HB71	aging, cardiac muscle cell differentiation, cellular response to calcium ion, negative regulation of cell death, positive regulation of DNA replication, response to growth hormone	beta-catenin destruction complex, cell body, cytoplasm, neuron projection, nuclear envelope lumen, nucleolus, nucleus	protein binding, protein homodimerization activity
FARSA	Phenylalanine--tRNA ligase alpha subunit	4.89	Q9Y285	gene expression, phenylalanyl-tRNA aminoacylation, tRNA aminoacylation, tRNA aminoacylation for protein translation	cytoplasm, cytosol, membrane	ATP binding, aminoacyl-tRNA ligase activity, phenylalanine-tRNA ligase activity, poly(A) RNA binding, protein binding, tRNA binding
UCHL5	Ubiquitin carboxyl-terminal hydrolase isozyme L5	4.89	Q9Y5K5	DNA recombination, DNA repair, forebrain morphogenesis, lateral ventricle development, midbrain development, negative regulation of endopeptidase activity, negative regulation of transforming growth factor beta receptor signaling pathway, protein deubiquitination, regulation of proteasomal protein catabolic process, regulation of transcription, DNA-templated, transcription, DNA-templated, transfo…	Ino80 complex, cytosol, intracellular, nucleus, proteasome complex	endopeptidase inhibitor activity, omega peptidase activity, poly(A) RNA binding, proteasome binding, protein binding, ubiquitin-specific protease activity
TCERG1	Transcription elongation regulator 1	4.89	O14776	negative regulation of transcription from RNA polymerase II promoter, transcription from RNA polymerase II promoter	nucleus	RNA polymerase II repressing transcription factor binding, RNA polymerase II transcription corepressor activity, poly(A) RNA binding, proline-rich region binding, protein binding, transcription coactivator activity
ACTR6	Actin-related protein 6	4.88	Q9GZN1		cytoplasm, cytoskeleton, nucleus	protein binding
SSB	Lupus La protein	4.87	P05455	RNA processing, histone mRNA metabolic process, tRNA modification	nucleus, ribonucleoprotein complex	RNA binding, mRNA binding, nucleotide binding, poly(A) RNA binding, protein binding, tRNA binding
RBM41	RNA-binding protein 41	4.87	Q96IZ5			RNA binding, nucleotide binding
PVR	Poliovirus receptor	4.87	P15151	adherens junction organization, cell adhesion, cell junction assembly, cell-cell junction organization, positive regulation of natural killer cell mediated cytotoxicity, positive regulation of natural killer cell mediated cytotoxicity directed against tumor cell target, regulation of immune response, susceptibility to T cell mediated cytotoxicity, susceptibility to natural killer cell mediated cy…	cell surface, cytoplasm, extracellular space, integral component of membrane, plasma membrane	cell adhesion molecule binding, protein binding, receptor activity
BRF2	Transcription factor IIIB 50 kDa subunit	4.86	Q9HAW0	DNA-templated transcription, initiation, T cell differentiation in thymus, cell proliferation, definitive hemopoiesis, gene expression, hemopoiesis, mRNA catabolic process, negative regulation of stem cell differentiation, nuclear-transcribed mRNA catabolic process, deadenylation-dependent decay, positive regulation of nuclear-transcribed mRNA catabolic process, deadenylation-dependent decay, reg…	cytoplasm, nucleoplasm, nucleus	AU-rich element binding, DNA binding, mRNA 3'-UTR AU-rich region binding, metal ion binding, poly(A) RNA binding, sequence-specific DNA binding transcription factor activity, zinc ion binding
C1D	Nuclear nucleic acid-binding protein C1D	4.86	Q13901	apoptotic process, maturation of 5.8S rRNA, negative regulation of transcription, DNA-templated, transcription, DNA-templated	cytoplasm, nuclear exosome (RNase complex), nucleolus, nucleus, transcriptional repressor complex	DNA binding, RNA binding, ligand-dependent nuclear receptor binding, protein binding, transcription corepressor activity
CNN3	Calponin-3	4.85	Q15417	actomyosin structure organization		actin binding, calmodulin binding
NBEA	Neurobeachin	4.85	Q8NFP9	protein localization	cytosol, endomembrane system, plasma membrane, trans-Golgi network	protein kinase binding
FUT8	Alpha-(1,6)-fucosyltransferase	4.85	Q9BYC5	GDP-L-fucose metabolic process, L-fucose catabolic process, N-glycan fucosylation, N-glycan processing, cell migration, cellular protein metabolic process, fucosylation, in utero embryonic development, integrin-mediated signaling pathway, metabolic process, oligosaccharide biosynthetic process, post-translational protein modification, protein N-linked glycosylation, protein N-linked glycosylation…	Golgi apparatus, Golgi cisterna membrane, Golgi membrane, cytoplasm, integral component of membrane, membrane	SH3 domain binding, alpha-(1->6)-fucosyltransferase activity, glycoprotein 6-alpha-L-fucosyltransferase activity, transferase activity, transferring glycosyl groups
TNFRSF10B	Tumor necrosis factor receptor superfamily member 10B	4.84	O14763	activation of NF-kappaB-inducing kinase activity, activation of cysteine-type endopeptidase activity involved in apoptotic process, apoptotic process, apoptotic signaling pathway, cell surface receptor signaling pathway, cellular response to mechanical stimulus, extrinsic apoptotic signaling pathway via death domain receptors, intrinsic apoptotic signaling pathway in response to endoplasmic retic…	integral component of membrane, plasma membrane	TRAIL binding, protein binding, receptor activity
TEP1	Telomerase protein component 1	4.82	Q99973	RNA-dependent DNA replication, telomere maintenance via recombination	chromosome, telomeric region, cytoplasm, nuclear matrix, ribonucleoprotein complex, telomerase holoenzyme complex	ATP binding, RNA binding, telomerase activity
ZGPAT	Zinc finger CCCH-type with G patch domain-containing protein	4.82	Q8N5A5	negative regulation of epidermal growth factor-activated receptor activity, negative regulation of transcription, DNA-templated, transcription, DNA-templated	nucleus	metal ion binding, protein binding, sequence-specific DNA binding, sequence-specific DNA binding transcription factor activity
UBE2V2	Ubiquitin-conjugating enzyme E2 variant 2	4.81	Q15819	DNA double-strand break processing, cell proliferation, metabolic process, negative regulation of neuron apoptotic process, positive regulation of DNA repair, positive regulation of neuron projection development, positive regulation of proteasomal ubiquitin-dependent protein catabolic process, positive regulation of synapse assembly, protein polyubiquitination, protein ubiquitination, regulation …	UBC13-MMS2 complex, cytoplasm, extracellular vesicular exosome, nucleus	acid-amino acid ligase activity, protein binding
MRPS28	28S ribosomal protein S28, mitochondrial	4.81	Q9Y2Q9	DNA damage response, detection of DNA damage, biological_process, peptide biosynthetic process	cytoplasm, mitochondrial small ribosomal subunit, mitochondrion	poly(A) RNA binding
CBR1	Carbonyl reductase "NADPH" 1	4.8	P16152	arachidonic acid metabolic process, cyclooxygenase pathway, drug metabolic process, oxidation-reduction process, small molecule metabolic process, vitamin K metabolic process	cytosol, extracellular vesicular exosome	15-hydroxyprostaglandin dehydrogenase (NADP+) activity, carbonyl reductase (NADPH) activity, oxidoreductase activity, prostaglandin-E2 9-reductase activity
TRIM62	E3 ubiquitin-protein ligase TRIM62	4.79	Q9BVG3	innate immune response, negative regulation of viral transcription, positive regulation of NF-kappaB transcription factor activity, protein ubiquitination, regulation of viral entry into host cell, regulation of viral release from host cell	cytoplasm	ligase activity, zinc ion binding
ASUN	Protein asunder homolog	4.79	Q9NVM9	centrosome localization, mitotic nuclear division, mitotic spindle organization, protein localization to nuclear envelope, regulation of fertilization, regulation of mitotic cell cycle, sperm motility	cytoplasm, nucleus	protein binding
PRKDC	DNA-dependent protein kinase catalytic subunit	4.78	P78527	B cell lineage commitment, DNA repair, T cell differentiation in thymus, T cell lineage commitment, T cell receptor V(D)J recombination, brain development, cellular protein modification process, cellular response to insulin stimulus, double-strand break repair, double-strand break repair via nonhomologous end joining, ectopic germ cell programmed cell death, heart development, immunoglobulin V(D)…	DNA-dependent protein kinase-DNA ligase 4 complex, cytosol, membrane, nonhomologous end joining complex, nucleolus, nucleoplasm, nucleus, transcription factor complex	ATP binding, DNA binding, DNA-dependent protein kinase activity, enzyme binding, phosphotransferase activity, alcohol group as acceptor, poly(A) RNA binding, protein binding, protein kinase activity, protein serine/threonine kinase activity, transcription factor binding
DHTKD1	Probable 2-oxoglutarate dehydrogenase E1 component DHKTD1, mitochondrial	4.77	Q96HY7	cell death, generation of precursor metabolites and energy, glycolytic process, hematopoietic progenitor cell differentiation, tricarboxylic acid cycle	mitochondrion	oxoglutarate dehydrogenase (succinyl-transferring) activity, thiamine pyrophosphate binding
PRMT3	Protein arginine N-methyltransferase 3	4.76	O60678	histone arginine methylation, peptidyl-arginine methylation, to asymmetrical-dimethyl arginine, regulation of transcription, DNA-templated	cytoplasm, cytosol, ribosome	histone-arginine N-methyltransferase activity, metal ion binding, modified amino acid binding, protein binding, protein-arginine N-methyltransferase activity, protein-arginine omega-N asymmetric methyltransferase activity
PON2	Serum paraoxonase/arylesterase 2	4.76	Q15165	aromatic compound catabolic process, metabolic process, response to oxidative stress	extracellular region, lysosome, mitochondrion, nucleus, plasma membrane	arylesterase activity, identical protein binding, metal ion binding
DCUN1D4	DCN1-like protein 4	4.76	Q92564	biological_process	nucleus	molecular_function, protein binding
HPS1	Hermansky-Pudlak syndrome 1 protein	4.76	Q92902	blood coagulation, eye pigmentation, lysosome organization, melanocyte differentiation, positive regulation of natural killer cell activation, retina development in camera-type eye, secretion of lysosomal enzymes, visual perception	BLOC-3 complex, cytoplasm, cytoplasmic membrane-bounded vesicle, integral component of plasma membrane, lysosome	protein dimerization activity
CLPX	ATP-dependent Clp protease ATP-binding subunit clpX-like, mitochondrial	4.76	O76031	ATP catabolic process, positive regulation of peptidase activity, protein folding, proteolysis involved in cellular protein catabolic process	endopeptidase Clp complex, mitochondrial endopeptidase Clp complex, mitochondrial inner membrane, mitochondrial matrix, mitochondrial nucleoid, mitochondrion	ATP binding, ATP-dependent peptidase activity, ATPase activity, metal ion binding, peptidase activator activity, protein binding, unfolded protein binding
HDHD3	Haloacid dehalogenase-like hydrolase domain-containing protein 3	4.75	Q9BSH5	metabolic process	mitochondrion	hydrolase activity, protein binding
TOR4A	Torsin-4A	4.75	Q9NXH8	chaperone mediated protein folding requiring cofactor	integral component of membrane	ATP binding
DPY19L1	Probable C-mannosyltransferase DPY19L1	4.74	Q2PZI1	metabolic process	integral component of membrane, membrane	transferase activity, transferring glycosyl groups
CCT7	T-complex protein 1 subunit eta	4.74	Q99832	'de novo' posttranslational protein folding, binding of sperm to zona pellucida, cellular protein metabolic process, protein folding	cell body, chaperonin-containing T-complex, cytoplasm, cytosol, microtubule, mitochondrion, zona pellucida receptor complex	ATP binding, identical protein binding, unfolded protein binding
BAZ1A	Bromodomain adjacent to zinc finger domain protein 1A	4.73	Q9NRL2	DNA-dependent DNA replication, chromatin remodeling, regulation of transcription, DNA-templated, transcription, DNA-templated	ACF complex, CHRAC, nuclear chromosome	histone acetyltransferase activity, protein binding, zinc ion binding
MTM1	Myotubularin	4.73	Q13496	endosome to lysosome transport, intermediate filament organization, mitochondrion distribution, mitochondrion morphogenesis, peptidyl-tyrosine dephosphorylation, phosphatidylinositol biosynthetic process, phosphatidylinositol dephosphorylation, phospholipid metabolic process, protein dephosphorylation, protein transport, regulation of vacuole organization, small molecule metabolic process	cytoplasm, cytosol, filopodium, late endosome, plasma membrane, ruffle	intermediate filament binding, phosphatidylinositol binding, phosphatidylinositol-3,5-bisphosphate 3-phosphatase activity, phosphatidylinositol-3-phosphatase activity, phosphoprotein phosphatase activity, protein binding, protein tyrosine phosphatase activity
GLT8D2	Glycosyltransferase 8 domain-containing protein 2	4.72	Q9H1C3	metabolic process	integral component of membrane	transferase activity, transferring glycosyl groups
HNRNPA2B1	Heterogeneous nuclear ribonucleoproteins A2/B1	4.71	P22626	RNA splicing, RNA transport, gene expression, mRNA processing, mRNA splicing, via spliceosome, negative regulation of mRNA splicing, via spliceosome, negative regulation of transcription from RNA polymerase II promoter	catalytic step 2 spliceosome, cytoplasm, membrane, nucleoplasm, nucleus, ribonucleoprotein complex, spliceosomal complex	RNA binding, nucleotide binding, poly(A) RNA binding, pre-mRNA intronic binding, protein binding, single-stranded telomeric DNA binding
FUBP3	Far upstream element-binding protein 3	4.71	Q96I24	positive regulation of transcription, DNA-templated, transcription, DNA-templated	cytoplasm, membrane, nucleus	DNA binding, poly(A) RNA binding
CD2AP	CD2-associated protein	4.7	Q9Y5K6	mitotic nuclear division, negative regulation of transforming growth factor beta1 production, positive regulation of protein localization to nucleus, proteasome-mediated ubiquitin-dependent protein catabolic process, protein complex assembly, regulation of actin cytoskeleton reorganization, regulation of receptor-mediated endocytosis, signal transduction, single organismal cell-cell adhesion, sub…	actin cytoskeleton, cell-cell junction, cytoplasm, endocytic vesicle, extracellular vesicular exosome, filamentous actin, perinuclear region of cytoplasm, plasma membrane, ruffle	SH3 domain binding, beta-catenin binding, cadherin binding, protein C-terminus binding, protein binding, protein complex binding, structural constituent of cytoskeleton, vascular endothelial growth factor receptor binding
ANKZF1	Ankyrin repeat and zinc finger domain-containing protein 1	4.7	Q9H8Y5		membrane	metal ion binding, protein binding
PI4K2A	Phosphatidylinositol 4-kinase type 2-alpha	4.69	Q9BTU6	basophil degranulation, metabolic process, phosphatidylinositol biosynthetic process, phosphatidylinositol phosphorylation, phospholipid metabolic process, small molecule metabolic process	BLOC-1 complex, Golgi apparatus, cell junction, cytoplasmic vesicle, cytosol, dendrite, early endosome membrane, endosome, exocytic vesicle, growing cell tip, host cell presynaptic membrane, integral component of plasma membrane, lysosomal membrane, membrane, membrane raft, mitochondrion, neuron projection, neuronal cell body, perikaryon, presynaptic membrane, synaptic vesicle membrane	1-phosphatidylinositol 4-kinase activity, AP-3 adaptor complex binding, ATP binding, magnesium ion binding, phosphotransferase activity, alcohol group as acceptor, protein binding
MCM7	DNA replication licensing factor MCM7	4.69	P33993	DNA replication, DNA replication initiation, DNA strand elongation involved in DNA replication, DNA unwinding involved in DNA replication, G1/S transition of mitotic cell cycle, cell proliferation, cellular response to DNA damage stimulus, cellular response to epidermal growth factor stimulus, mitotic cell cycle, regulation of phosphorylation, response to drug	MCM complex, chromatin, cytoplasm, cytosol, membrane, nucleolus, nucleoplasm, nucleus	ATP binding, ATP-dependent DNA helicase activity, DNA binding, DNA helicase activity, protein binding, single-stranded DNA binding
UBA2	SUMO-activating enzyme subunit 2	4.68	U3KQ93	SMT3-dependent protein catabolic process, cellular protein metabolic process, cellular protein modification process, metabolic process, positive regulation of catalytic activity, post-translational protein modification, protein sumoylation	SUMO activating enzyme complex, cytosol, nucleoplasm	ATP binding, SUMO activating enzyme activity, catalytic activity, enzyme activator activity, ligase activity, metal ion binding, protein binding, protein heterodimerization activity, small protein activating enzyme activity, transcription factor binding
PLA2G16	HRAS-like suppressor 3	4.68	P53816	glycerophospholipid biosynthetic process, lipid catabolic process, negative regulation of cell cycle, phosphatidylcholine acyl-chain remodeling, phosphatidylethanolamine acyl-chain remodeling, phosphatidylinositol acyl-chain remodeling, phosphatidylserine acyl-chain remodeling, phospholipid biosynthetic process, phospholipid metabolic process, small molecule metabolic process	cellular_component, cytosol, endoplasmic reticulum, integral component of membrane, membrane, perinuclear region of cytoplasm	1-acyl-2-lysophosphatidylserine acylhydrolase activity, phosphatidylcholine 1-acylhydrolase activity, phosphatidylserine 1-acylhydrolase activity, phospholipase A2 activity
MDH2	Malate dehydrogenase, mitochondrial	4.66	P40926	NADH metabolic process, carbohydrate metabolic process, cellular carbohydrate metabolic process, cellular metabolic process, gluconeogenesis, glucose metabolic process, internal protein amino acid acetylation, malate metabolic process, oxaloacetate metabolic process, small molecule metabolic process, tricarboxylic acid cycle	extracellular vesicular exosome, mitochondrial inner membrane, mitochondrial matrix, mitochondrion, nucleolus, nucleus, plasma membrane	L-malate dehydrogenase activity, malate dehydrogenase (NADP+) activity, poly(A) RNA binding, protein self-association
C11orf73	Protein Hikeshi	4.66	Q53FT3	Golgi organization, cellular response to heat, lung development, protein import into nucleus, protein transport	cell junction, cytosol, intracellular, nucleus	Hsp70 protein binding, protein transporter activity
ZNF226	Zinc finger protein 226	4.66	Q9NYT6	regulation of transcription, DNA-templated, transcription, DNA-templated	intracellular, nucleus	DNA binding, metal ion binding, nucleic acid binding, sequence-specific DNA binding transcription factor activity
RRS1	Ribosome biogenesis regulatory protein homolog	4.65	Q15050	hematopoietic progenitor cell differentiation, mitotic metaphase plate congression, ribosome biogenesis	condensed nuclear chromosome, endoplasmic reticulum, nucleolus, nucleus	poly(A) RNA binding
FIP1L1	Pre-mRNA 3'-end-processing factor FIP1	4.65	Q6UN15	mRNA processing	mRNA cleavage and polyadenylation specificity factor complex, nucleolus, nucleus	poly(A) RNA binding
UFD1L	Ubiquitin fusion degradation protein 1 homolog	4.64	Q92890	proteasome-mediated ubiquitin-dependent protein catabolic process, skeletal system development, ubiquitin-dependent protein catabolic process	cytoplasm, cytosol	protein binding, protein complex binding, receptor binding, ubiquitin-specific protease activity
TXNRD2	Thioredoxin reductase 2, mitochondrial	4.64	Q9NNW7	cell redox homeostasis, heart development, hemopoiesis, oxidation-reduction process, response to oxygen radical	mitochondrial matrix, mitochondrion	NADP binding, flavin adenine dinucleotide binding, oxidoreductase activity, acting on a sulfur group of donors, NAD(P) as acceptor, protein binding, thioredoxin-disulfide reductase activity
ZNF574	Zinc finger protein 574	4.64	Q6ZN55	regulation of transcription, DNA-templated, transcription, DNA-templated	nucleus	DNA binding, metal ion binding
PAK1	Serine/threonine-protein kinase N1	4.63	Q16512	Fc-epsilon receptor signaling pathway, Fc-gamma receptor signaling pathway involved in phagocytosis, MAPK cascade, T cell costimulation, T cell receptor signaling pathway, actin cytoskeleton reorganization, activation of JUN kinase activity, apoptotic process, axon guidance, branching morphogenesis of an epithelial tube, cellular response to insulin stimulus, dendrite development, epithelial cell…	Z disc, axon, cell-cell junction, cleavage furrow, cytoplasm, cytoplasmic membrane-bounded vesicle, cytosol, dendrite, endosome, filamentous actin, focal adhesion, growth cone, intercalated disc, midbody, nuclear membrane, nucleus, plasma membrane, protein complex, ruffle, ruffle membrane	ATP binding, GTP-Rho binding, Rac GTPase binding, androgen receptor binding, chromatin binding, collagen binding, histone binding, histone deacetylase binding, histone kinase activity (H3-T11 specific), ligand-dependent nuclear receptor transcription coactivator activity, protein binding, protein kinase C activity, protein kinase C binding, protein kinase activity, protein kinase binding, protein…
ARFGAP3	ADP-ribosylation factor GTPase-activating protein 3	4.63	Q9NP61	intracellular protein transport, positive regulation of GTPase activity, protein secretion, regulation of ARF GTPase activity, vesicle-mediated transport	Golgi apparatus, Golgi membrane, cytoplasm, cytosol, membrane	ARF GTPase activator activity, protein binding, protein transporter activity, zinc ion binding
RANBP1	Ran-specific GTPase-activating protein	4.62	P43487	intracellular transport, positive regulation of GTPase activity, positive regulation of mitotic centrosome separation, regulation of catalytic activity, signal transduction, spindle organization, viral process	centrosome, cytoplasm, nuclear envelope, nucleus	GDP-dissociation inhibitor activity, GTPase activator activity, Ran GTPase binding
TUBG1	Tubulin gamma-1 chain	4.62	P23258	G2/M transition of mitotic cell cycle, GTP catabolic process, cytoplasmic microtubule organization, meiotic spindle organization, microtubule cytoskeleton organization, microtubule nucleation, mitotic cell cycle	apical part of cell, cell leading edge, centriole, centrosome, ciliary basal body, condensed nuclear chromosome, cytoplasm, cytoplasmic microtubule, cytosol, gamma-tubulin complex, microtubule, nonmotile primary cilium, pericentriolar material, polar microtubule	GTP binding, GTPase activity, protein binding, structural constituent of cytoskeleton
VEGFA	Vascular endothelial growth factor A	4.62	P15692	T-helper 1 type immune response, VEGF-activated neuropilin signaling pathway, angiogenesis, artery morphogenesis, blood coagulation, blood vessel remodeling, branching morphogenesis of an epithelial tube, camera-type eye morphogenesis, cardiac muscle fiber development, cardiac vascular smooth muscle cell development, cell chemotaxis, cell maturation, cell migration involved in sprouting angiogene…	basement membrane, cell surface, cytoplasm, extracellular region, extracellular space, membrane, membrane-bounded vesicle, platelet alpha granule lumen, proteinaceous extracellular matrix	chemoattractant activity, cytokine activity, extracellular matrix binding, fibronectin binding, growth factor activity, heparin binding, identical protein binding, platelet-derived growth factor receptor binding, protein binding, protein heterodimerization activity, protein homodimerization activity, receptor agonist activity, vascular endothelial growth factor receptor 1 binding, vascular endoth…
ITCH	E3 ubiquitin-protein ligase Itchy homolog	4.61	Q96J02	Notch signaling pathway, apoptotic process, defense response to virus, inflammatory response, innate immune response, negative regulation of JNK cascade, negative regulation of NF-kappaB transcription factor activity, negative regulation of apoptotic process, negative regulation of defense response to virus, negative regulation of type I interferon production, nucleotide-binding domain, leucine r…	cytoplasm, cytosol, extracellular vesicular exosome, membrane, nucleus, plasma membrane	CXCR chemokine receptor binding, ligase activity, protein binding, ribonucleoprotein complex binding, ubiquitin-protein transferase activity
NDUFB7	NADH dehydrogenase "ubiquinone" 1 beta subcomplex subunit 7	4.61	P17568	cellular metabolic process, mitochondrial electron transport, NADH to ubiquinone, respiratory electron transport chain, small molecule metabolic process	mitochondrial inner membrane, mitochondrial intermembrane space, mitochondrial respiratory chain complex I	NADH dehydrogenase (ubiquinone) activity
TMPO	Lamina-associated polypeptide 2, isoforms beta/gamma	4.61	P42167	regulation of transcription, DNA-templated	chromatin, integral component of membrane, membrane, nuclear envelope, nuclear inner membrane, nuclear membrane, nucleus	DNA binding, lamin binding, protein binding
TRMT11	tRNA (guanine(10)-N2)-methyltransferase homolog	4.61	Q7Z4G4	methylation, tRNA processing		methyltransferase activity, nucleic acid binding, tRNA binding
NETO2	Neuropilin and tolloid-like protein 2	4.6	Q8NC67	regulation of kainate selective glutamate receptor activity	kainate selective glutamate receptor complex, postsynaptic density	ionotropic glutamate receptor binding
WDR25	null	4.59	null
C1orf27	Protein odr-4 homolog	4.59	Q5SWX8	oxidation-reduction process	integral component of membrane	oxidoreductase activity, zinc ion binding
ATXN7L3B	null	4.59	null
DHCR7	7-dehydrocholesterol reductase	4.59	Q9UBM7	blood vessel development, cell differentiation, cholesterol biosynthetic process, lung development, multicellular organism growth, oxidation-reduction process, post-embryonic development, regulation of cell proliferation, regulation of cholesterol biosynthetic process, small molecule metabolic process, sterol biosynthetic process	endoplasmic reticulum, endoplasmic reticulum membrane, integral component of membrane, intracellular membrane-bounded organelle, membrane, nuclear outer membrane	7-dehydrocholesterol reductase activity, oxidoreductase activity, acting on the CH-CH group of donors, NAD or NADP as acceptor
MCM4	DNA replication licensing factor MCM4	4.58	P33991	DNA replication, DNA replication initiation, DNA strand elongation involved in DNA replication, DNA unwinding involved in DNA replication, G1/S transition of mitotic cell cycle, mitotic cell cycle	MCM complex, membrane, nucleolus, nucleoplasm, nucleus	ATP binding, ATP-dependent DNA helicase activity, DNA binding, DNA helicase activity, protein binding, single-stranded DNA binding
ELAC2	Zinc phosphodiesterase ELAC protein 2	4.58	V9GZ72	mitochondrial tRNA 3'-trailer cleavage, endonucleolytic, tRNA processing	mitochondrion, nucleus	endonuclease activity, metal ion binding, poly(A) RNA binding
UBE2S	Ubiquitin-conjugating enzyme E2 S	4.58	Q16763	activation of anaphase-promoting complex activity, anaphase-promoting complex-dependent proteasomal ubiquitin-dependent protein catabolic process, cellular protein modification process, exit from mitosis, free ubiquitin chain polymerization, metabolic process, protein K11-linked ubiquitination, protein K27-linked ubiquitination, protein K29-linked ubiquitination, protein K6-linked ubiquitination,…	anaphase-promoting complex	ATP binding, acid-amino acid ligase activity, ubiquitin-protein transferase activity
DYRK4	Dual specificity tyrosine-phosphorylation-regulated kinase 4	4.58	Q9NR20	metabolic process, peptidyl-tyrosine phosphorylation, phosphorylation, protein phosphorylation	cytoplasm, intracellular membrane-bounded organelle	ATP binding, kinase activity, metal ion binding, protein binding, protein serine/threonine kinase activity, protein serine/threonine/tyrosine kinase activity, protein tyrosine kinase activity, transferase activity, transferring phosphorus-containing groups
HEATR3	null	4.57	null
KCNMA1	Calcium-activated potassium channel subunit alpha-1	4.57	S4R2X4	blood coagulation, cellular potassium ion homeostasis, micturition, negative regulation of cell volume, positive regulation of apoptotic process, potassium ion transmembrane transport, potassium ion transport, regulation of ion transmembrane transport, regulation of membrane potential, response to calcium ion, response to carbon monoxide, response to hypoxia, response to osmotic stress, smooth mu…	apical plasma membrane, caveola, integral component of membrane, membrane, plasma membrane, voltage-gated potassium channel complex	actin binding, calcium-activated potassium channel activity, large conductance calcium-activated potassium channel activity, metal ion binding, protein binding, voltage-gated potassium channel activity
PRNP	Major prion protein	4.57	X6RKS3	axon guidance, cell cycle arrest, cellular copper ion homeostasis, learning or memory, metabolic process, negative regulation of T cell receptor signaling pathway, negative regulation of activated T cell proliferation, negative regulation of apoptotic process, negative regulation of calcineurin-NFAT signaling cascade, negative regulation of interferon-gamma production, negative regulation of inte…	Golgi apparatus, anchored component of membrane, cell surface, cytoplasm, endoplasmic reticulum, extrinsic component of membrane, integral component of membrane, membrane raft, mitochondrial outer membrane, nucleus, plasma membrane	ATP-dependent protein binding, chaperone binding, copper ion binding, identical protein binding, microtubule binding, protein binding, tubulin binding
PSMC4	26S protease regulatory subunit 6B	4.57	P43686	ATP catabolic process, DNA damage response, signal transduction by p53 class mediator resulting in cell cycle arrest, G1/S transition of mitotic cell cycle, RNA metabolic process, anaphase-promoting complex-dependent proteasomal ubiquitin-dependent protein catabolic process, antigen processing and presentation of exogenous peptide antigen via MHC class I, antigen processing and presentation of ex…	cytoplasm, cytosol, cytosolic proteasome complex, inclusion body, membrane, nucleolus, nucleoplasm, nucleus, proteasome accessory complex, proteasome complex	ATP binding, ATPase activity, protein binding
ENDOG	Endonuclease G, mitochondrial	4.55	Q14249	DNA recombination, apoptotic DNA fragmentation, in utero embryonic development, positive regulation of apoptotic process, response to antibiotic, response to tumor necrosis factor	mitochondrion	endonuclease activity, metal ion binding, nuclease activity, nucleic acid binding
CEPT1	Choline/ethanolaminephosphotransferase 1	4.55	Q9Y6K0	CDP-choline pathway, glycerophospholipid biosynthetic process, lipid metabolic process, phosphatidylcholine biosynthetic process, phosphatidylethanolamine biosynthetic process, phospholipid metabolic process, small molecule metabolic process	endoplasmic reticulum membrane, integral component of membrane, nuclear membrane	diacylglycerol cholinephosphotransferase activity, ethanolaminephosphotransferase activity, metal ion binding
EXOSC9	Exosome complex component RRP45	4.55	Q06265	RNA metabolic process, RNA phosphodiester bond hydrolysis, exonucleolytic, exonucleolytic nuclear-transcribed mRNA catabolic process involved in deadenylation-dependent decay, gene expression, immune response, mRNA metabolic process, nuclear mRNA surveillance, nuclear polyadenylation-dependent rRNA catabolic process, nuclear-transcribed mRNA catabolic process, nuclear-transcribed mRNA catabolic p…	cytoplasm, cytosol, exosome (RNase complex), intermediate filament cytoskeleton, nuclear exosome (RNase complex), nucleolus, nucleus	3'-5'-exoribonuclease activity, AU-rich element binding, RNA binding, exoribonuclease activity, poly(A) RNA binding, protein binding
GAS1	Growth arrest-specific protein 1	4.55	P54826	axon guidance, camera-type eye development, cell cycle arrest, cell fate commitment, cellular response to vascular endothelial growth factor stimulus, cerebellum morphogenesis, developmental growth, dorsal/ventral neural tube patterning, embryonic cranial skeleton morphogenesis, embryonic digit morphogenesis, eye morphogenesis, middle ear morphogenesis, negative regulation of apoptotic process, n…	anchored component of plasma membrane, integral component of membrane, plasma membrane	protein binding
ACOT7	Cytosolic acyl coenzyme A thioester hydrolase	4.55	O00154	coenzyme A biosynthetic process, fatty acid catabolic process, medium-chain fatty acid biosynthetic process, palmitic acid biosynthetic process	cell body, cytoplasm, cytosol, mitochondrion, neuron projection, nucleolus, nucleus	carboxylic ester hydrolase activity, fatty-acyl-CoA binding, long-chain fatty acyl-CoA binding, palmitoyl-CoA hydrolase activity, protein binding, protein homodimerization activity
ZNF222	Zinc finger protein 222	4.54	Q9UK12	regulation of transcription, DNA-templated, transcription, DNA-templated	intracellular, nucleus	DNA binding, metal ion binding, nucleic acid binding
RPL37A	cDNA FLJ76565, highly similar to Homo sapiens ribosomal protein L37a, mRNA	4.54	Q6P4E4	RNA metabolic process, SRP-dependent cotranslational protein targeting to membrane, cellular protein metabolic process, gene expression, mRNA metabolic process, nuclear-transcribed mRNA catabolic process, nonsense-mediated decay, translation, translational elongation, translational initiation, translational termination, viral life cycle, viral process, viral transcription	cytosol, cytosolic large ribosomal subunit, ribosome	metal ion binding, poly(A) RNA binding, structural constituent of ribosome
ST3GAL6	Type 2 lactosamine alpha-2,3-sialyltransferase	4.54	Q9Y274	carbohydrate metabolic process, cellular protein modification process, cellular response to interleukin-6, glycolipid metabolic process, glycosaminoglycan metabolic process, keratan sulfate biosynthetic process, keratan sulfate metabolic process, oligosaccharide metabolic process, protein glycosylation, sialylation, small molecule metabolic process	Golgi apparatus, Golgi membrane, extracellular vesicular exosome, integral component of Golgi membrane, integral component of membrane	beta-galactoside alpha-2,3-sialyltransferase activity, sialyltransferase activity
GTF2F2	General transcription factor IIF subunit 2	4.54	P13984	7-methylguanosine mRNA capping, ATP catabolic process, RNA splicing, gene expression, mRNA splicing, via spliceosome, positive regulation of viral transcription, regulation of transcription, DNA-templated, transcription elongation from RNA polymerase II promoter, transcription from RNA polymerase II promoter, transcription initiation from RNA polymerase II promoter, viral process	microtubule cytoskeleton, nucleoplasm, nucleus, transcription factor TFIIF complex	ATP binding, ATP-dependent helicase activity, DNA binding, protein binding
HSD17B7	HCG2024989, isoform CRA_g	4.53	Q5T249	cholesterol biosynthetic process, estrogen biosynthetic process, oxidation-reduction process, small molecule metabolic process	endoplasmic reticulum membrane, integral component of membrane, plasma membrane	3-keto sterol reductase activity, estradiol 17-beta-dehydrogenase activity, oxidoreductase activity, prolactin receptor binding
ME1	NADP-dependent malic enzyme	4.53	P48163	NADP biosynthetic process, carbohydrate metabolic process, cellular lipid metabolic process, malate metabolic process, oxidation-reduction process, protein tetramerization, response to carbohydrate, response to hormone, small molecule metabolic process	cytosol, mitochondrion	ADP binding, NAD binding, NADP binding, electron carrier activity, malate dehydrogenase (decarboxylating) (NAD+) activity, malate dehydrogenase (decarboxylating) (NADP+) activity, malic enzyme activity, manganese ion binding, metal ion binding, oxaloacetate decarboxylase activity
ASPSCR1	Tether containing UBX domain for GLUT4	4.53	Q9BZE9	biological_process, glucose homeostasis, intracellular protein transport, membrane organization, regulation of glucose import	cellular_component, cytoplasmic side of plasma membrane, cytosol, endomembrane system, extrinsic component of membrane, nucleus, perinuclear region of cytoplasm, vesicle membrane	molecular_function, protein binding
BRCA1	BRCA1 protein	4.53	Q3B891	DNA damage response, signal transduction by p53 class mediator resulting in transcription of p21 class mediator, DNA repair, DNA replication, G2 DNA damage checkpoint, androgen receptor signaling pathway, apoptotic process, cellular response to DNA damage stimulus, cellular response to indole-3-methanol, centrosome cycle, chordate embryonic development, chromosome segregation, dosage compensation…	BRCA1-A complex, BRCA1-BARD1 complex, chromosome, condensed nuclear chromosome, cytoplasm, gamma-tubulin ring complex, nucleoplasm, nucleus, plasma membrane, protein complex, ribonucleoprotein complex, ubiquitin ligase complex	DNA binding, RNA binding, androgen receptor binding, damaged DNA binding, enzyme binding, ligase activity, protein binding, transcription coactivator activity, transcription regulatory region DNA binding, tubulin binding, ubiquitin protein ligase binding, ubiquitin-protein transferase activity, zinc ion binding
BDNF	Brain-derived neurotrophic factor	4.52	P23560	axon extension, axon guidance, axon target recognition, behavioral fear response, chronic inflammatory response, circadian rhythm, dendrite development, dendrite extension, feeding behavior, gamma-aminobutyric acid signaling pathway, glutamate secretion, inner ear development, learning or memory, mechanoreceptor differentiation, mitochondrial electron transport, NADH to ubiquinone, negative regul…	cytoplasm, extracellular region, perinuclear region of cytoplasm, synaptic vesicle	growth factor activity, neurotrophin TRKB receptor binding
ZBTB6	Zinc finger and BTB domain-containing protein 6	4.51	Q15916	regulation of transcription, DNA-templated, transcription, DNA-templated	nucleus	DNA binding, metal ion binding
NDUFA13	NADH dehydrogenase "ubiquinone" 1 alpha subcomplex subunit 13	4.51	Q9P0J0	apoptotic signaling pathway, cellular metabolic process, cellular response to interferon-beta, cellular response to retinoic acid, negative regulation of cell growth, negative regulation of intrinsic apoptotic signaling pathway, negative regulation of transcription, DNA-templated, reactive oxygen species metabolic process, respiratory electron transport chain, small molecule metabolic process	cytoplasm, integral component of membrane, mitochondrial inner membrane, mitochondrial membrane, mitochondrial respiratory chain, mitochondrial respiratory chain complex I, mitochondrion, nucleoplasm	ATP binding, NADH dehydrogenase (ubiquinone) activity, NADH dehydrogenase activity, protein binding
DONSON	Protein downstream neighbor of Son	4.5	Q9NYP3	biological_process, multicellular organismal development	cellular_component, nucleus	molecular_function
SV2A	Synaptic vesicle glycoprotein 2A	4.5	Q7L0J3	cellular calcium ion homeostasis, neurotransmitter transport, transmembrane transport	cell-cell junction, cytoplasm, endoplasmic reticulum, integral component of membrane, neuromuscular junction, neuron projection, presynaptic active zone, synaptic vesicle, synaptic vesicle membrane	receptor activity, transmembrane transporter activity
TRAPPC13	Trafficking protein particle complex subunit 13	4.5	A5PLN9			protein binding
DPM3	Dolichol-phosphate mannosyltransferase subunit 3	4.49	Q9P2X0	C-terminal protein lipidation, GPI anchor biosynthetic process, carbohydrate metabolic process, cellular protein metabolic process, dolichol-linked oligosaccharide biosynthetic process, post-translational protein modification, protein C-linked glycosylation via 2'-alpha-mannosyl-L-tryptophan, protein N-linked glycosylation via asparagine, protein O-linked mannosylation, protein mannosylation, reg…	dolichol-phosphate-mannose synthase complex, endoplasmic reticulum, endoplasmic reticulum membrane, integral component of endoplasmic reticulum membrane, mannosyltransferase complex, membrane	dolichyl-phosphate beta-D-mannosyltransferase activity, protein binding
CTPS1	CTP synthase 1	4.49	P17812	'de novo' CTP biosynthetic process, CTP biosynthetic process, glutamine metabolic process, nucleobase-containing compound metabolic process, nucleobase-containing small molecule interconversion, nucleobase-containing small molecule metabolic process, pyrimidine nucleotide biosynthetic process, response to drug, small molecule metabolic process	cytosol, membrane	ATP binding, CTP synthase activity
THOC7	THO complex subunit 7 homolog	4.49	Q6I9Y2	RNA splicing, mRNA export from nucleus, mRNA processing, viral mRNA export from host cell nucleus	THO complex, THO complex part of transcription export complex, cytoplasm, nuclear speck, nucleolus, nucleus, transcription export complex	RNA binding, protein binding
B4GALT1	B4GALT1 protein	4.49	Q86XA6	Notch signaling pathway, acute inflammatory response, angiogenesis involved in wound healing, binding of sperm to zona pellucida, branching morphogenesis of an epithelial tube, carbohydrate metabolic process, cell adhesion, cellular protein metabolic process, development of secondary sexual characteristics, epithelial cell development, extracellular matrix organization, galactose metabolic proces…	Golgi apparatus, Golgi cisterna membrane, Golgi membrane, Golgi trans cisterna, basolateral plasma membrane, brush border membrane, cell surface, desmosome, external side of plasma membrane, extracellular vesicular exosome, glycocalyx, integral component of membrane, membrane, plasma membrane	N-acetyllactosamine synthase activity, UDP-galactosyltransferase activity, beta-N-acetylglucosaminylglycopeptide beta-1,4-galactosyltransferase activity, cytoskeletal protein binding, galactosyltransferase activity, lactose synthase activity, manganese ion binding, transferase activity, transferring glycosyl groups
BRCA2	Breast cancer type 2 susceptibility protein	4.49	P51587	DNA damage response, signal transduction by p53 class mediator resulting in transcription of p21 class mediator, DNA repair, brain development, cell aging, centrosome duplication, chromosome organization, cytokinesis, double-strand break repair, double-strand break repair via homologous recombination, female gonad development, hemopoiesis, histone H3 acetylation, histone H4 acetylation, inner cel…	BRCA2-MAGE-D1 complex, centrosome, cytoplasm, nucleolus, nucleoplasm, nucleus, protein complex, secretory granule	H3 histone acetyltransferase activity, H4 histone acetyltransferase activity, gamma-tubulin binding, histone acetyltransferase activity, protease binding, protein binding, single-stranded DNA binding
UBL5	Ubiquitin-like protein 5	4.48	Q9BZL1	biological_process	cytoplasm	molecular_function, protein binding
ORC2	Origin recognition complex subunit 2	4.48	Q13416	DNA replication, DNA replication initiation, G1/S transition of mitotic cell cycle, mitotic cell cycle, negative regulation of transcription from RNA polymerase II promoter	condensed chromosome inner kinetochore, heterochromatin, membrane, nuclear origin of replication recognition complex, nucleoplasm, nucleus, origin recognition complex, plasma membrane	DNA replication origin binding, protein binding
C5orf30	UNC119-binding protein C5orf30	4.48	Q96GV9	cilium morphogenesis, protein transport	ciliary transition zone, cytoplasm	protein binding
LRRC40	Leucine-rich repeat-containing protein 40	4.48	Q9H9A6		membrane
DSCC1	Sister chromatid cohesion protein DCC1	4.47	Q9BVC3	DNA replication, maintenance of mitotic sister chromatid cohesion, post-translational protein acetylation, regulation of DNA replication	chromatin, chromosome, centromeric region, nucleoplasm	DNA binding, protein binding
ITPR2	Inositol 1,4,5-trisphosphate receptor type 2	4.46	Q14571	Fc-epsilon receptor signaling pathway, Fc-gamma receptor signaling pathway involved in phagocytosis, activation of phospholipase C activity, blood coagulation, calcium ion transmembrane transport, cellular response to cAMP, cellular response to ethanol, energy reserve metabolic process, epidermal growth factor receptor signaling pathway, fibroblast growth factor receptor signaling pathway, innate…	cell cortex, endoplasmic reticulum membrane, integral component of membrane, membrane, plasma membrane, platelet dense tubular network membrane, receptor complex, sarcoplasmic reticulum membrane	calcium ion transmembrane transporter activity, inositol 1,4,5-trisphosphate-sensitive calcium-release channel activity, phosphatidylinositol binding
TNFRSF21	Tumor necrosis factor receptor superfamily member 21	4.46	O75509	B cell apoptotic process, T cell receptor signaling pathway, adaptive immune response, apoptotic process, cellular lipid metabolic process, cellular response to tumor necrosis factor, humoral immune response, myelination, negative regulation of B cell proliferation, negative regulation of T cell proliferation, negative regulation of interleukin-10 secretion, negative regulation of interleukin-13 …	axon, integral component of plasma membrane, intrinsic component of plasma membrane, plasma membrane	protein binding
OBFC1	CST complex subunit STN1	4.45	Q9H668	positive regulation of DNA replication, telomere maintenance, telomere maintenance via telomere lengthening	Stn1-Ten1 complex, intermediate filament cytoskeleton, intracellular membrane-bounded organelle, nuclear chromosome, telomeric region, nucleolus, nucleus	protein binding, single-stranded DNA binding, single-stranded telomeric DNA binding
MANEA	Glycoprotein endo-alpha-1,2-mannosidase	4.45	Q5SRI9	cellular protein metabolic process, post-translational protein modification, protein N-linked glycosylation via asparagine	Golgi apparatus, Golgi membrane, integral component of membrane	glycoprotein endo-alpha-1,2-mannosidase activity
ZWINT	ZW10 interactor	4.43	R4GMS7	establishment of localization in cell, mitotic cell cycle, mitotic cell cycle checkpoint, mitotic sister chromatid segregation	condensed chromosome kinetochore, cytoplasm, cytosol, dendrite, kinetochore, nucleus	protein N-terminus binding, protein binding
CXCL6	C-X-C motif chemokine 6	4.43	P80162	cell chemotaxis, cell-cell signaling, chemotaxis, defense response to bacterium, immune response, inflammatory response, signal transduction	extracellular region, extracellular space	chemokine activity, heparin binding
SGSM2	Small G protein signaling modulator 2	4.42	O43147	late endosome to Golgi transport, positive regulation of Rab GTPase activity		Rab GTPase activator activity, Rab GTPase binding
HAT1	Histone acetyltransferase type B catalytic subunit	4.4	O14929	DNA packaging, DNA replication-dependent nucleosome assembly, DNA replication-independent nucleosome assembly, chromatin organization, chromatin silencing at telomere, histone H4 acetylation, histone acetylation, internal protein amino acid acetylation, response to nutrient	cytoplasm, intracellular membrane-bounded organelle, nuclear chromatin, nuclear matrix, nucleolus, nucleoplasm, nucleus	H4 histone acetyltransferase activity, histone acetyltransferase activity, protein binding
TSSC4	null	4.4	null
TMEM194A	Transmembrane protein 194A	4.4	O14524	biological_process	integral component of membrane	molecular_function
LYPLA1	Acyl-protein thioesterase 1	4.39	O75608	fatty acid metabolic process, metabolic process, negative regulation of Golgi to plasma membrane protein transport, nitric oxide metabolic process, protein depalmitoylation, regulation of nitric-oxide synthase activity, small molecule metabolic process	cytosol, extracellular vesicular exosome, mitochondrion	hydrolase activity, lysophospholipase activity, palmitoyl-(protein) hydrolase activity
GRAMD3	GRAM domain-containing protein 3	4.39	Q96HH9		cytoplasmic microtubule
RAD54B	DNA repair and recombination protein RAD54B	4.39	Q9Y620	ATP catabolic process, DNA duplex unwinding, double-strand break repair via homologous recombination, mitotic recombination, reciprocal meiotic recombination	nucleus	ATP binding, DNA binding, DNA helicase activity, DNA translocase activity, RNA helicase activity
CPT2	Carnitine O-palmitoyltransferase 2, mitochondrial	4.39	P23786	carnitine shuttle, cellular lipid metabolic process, fatty acid beta-oxidation, small molecule metabolic process	mitochondrial inner membrane, mitochondrion, nucleolus, nucleus	carnitine O-palmitoyltransferase activity
MDFIC	MyoD family inhibitor domain-containing protein	4.39	Q9P1T7	activation of JUN kinase activity, negative regulation of protein import into nucleus, negative regulation of transcription, DNA-templated, positive regulation of transcription, DNA-templated, positive regulation of viral transcription, regulation of Wnt signaling pathway, transcription, DNA-templated, viral process	Golgi apparatus, nucleolus, nucleus	Tat protein binding, cyclin binding, protein binding, transcription factor binding
MIS12	Protein MIS12 homolog	4.37	Q9H081	chromosome segregation, kinetochore assembly, mitotic cell cycle, mitotic nuclear division	MIS12/MIND type complex, chromosome, centromeric region, cytosol, nucleus	protein binding
NSMCE4A	Non-structural maintenance of chromosomes element 4 homolog A	4.37	Q9NXX6	DNA recombination, DNA repair, positive regulation of response to DNA damage stimulus	Smc5-Smc6 complex, chromosome, telomeric region, nucleolus, nucleus
BLZF1	Golgin-45	4.36	Q9H2G9	Golgi organization, Golgi to plasma membrane protein transport, cell proliferation, mitotic cell cycle, regulation of cell growth, regulation of transcription from RNA polymerase II promoter	Golgi lumen, Golgi membrane, cytoplasm, nucleolus, nucleus	DNA binding, enzyme binding, sequence-specific DNA binding transcription factor activity, ubiquitin protein ligase binding
MT2A	Metallothionein-2	4.36	P02795	cellular copper ion homeostasis, cellular response to erythropoietin, cellular response to interleukin-3, cellular response to zinc ion, cytokine-mediated signaling pathway, interferon-gamma-mediated signaling pathway, negative regulation of growth	cytoplasm, cytosol, nucleus, perinuclear region of cytoplasm	metal ion binding, protein binding, zinc ion binding
HNRNPM	Heterogeneous nuclear ribonucleoprotein M	4.35	P52272	RNA splicing, alternative mRNA splicing, via spliceosome, gene expression, mRNA splicing, via spliceosome	catalytic step 2 spliceosome, extracellular vesicular exosome, integral component of plasma membrane, membrane, nuclear matrix, nucleolus, nucleoplasm, nucleus, paraspeckles, spliceosomal complex	RNA binding, nucleotide binding, poly(A) RNA binding, protein binding, protein domain specific binding
FKBP3	Peptidyl-prolyl cis-trans isomerase FKBP3	4.35	Q00688	chaperone-mediated protein folding, protein peptidyl-prolyl isomerization	endoplasmic reticulum membrane, nucleus	FK506 binding, peptidyl-prolyl cis-trans isomerase activity, poly(A) RNA binding, protein binding, receptor activity
IRGQ	null	4.35	null
UNG	Putative uncharacterized protein DKFZp781L1143	4.35	Q68DM5	DNA repair, base-excision repair, negative regulation of apoptotic process, somatic hypermutation of immunoglobulin genes, somatic recombination of immunoglobulin gene segments, viral process	mitochondrion, nucleus	protein binding, uracil DNA N-glycosylase activity
TELO2	Telomere length regulation protein TEL2 homolog	4.34	Q9Y4R8	regulation of TOR signaling	TORC1 complex, TORC2 complex, chromosome, telomeric region, cytoplasm, intracellular, membrane, nucleus	protein binding, protein complex binding, protein complex scaffold
ASB13	Ankyrin repeat and SOCS box protein 13	4.34	Q8WXK3	intracellular signal transduction, protein ubiquitination		protein binding
C12orf29	Uncharacterized protein C12orf29	4.34	Q8N999	hematopoietic progenitor cell differentiation
ZNF146	Zinc finger protein OZF	4.33	Q15072	regulation of transcription, DNA-templated	cytoplasm, nucleolus, nucleus	DNA binding, heparin binding, sequence-specific DNA binding transcription factor activity, zinc ion binding
AP4M1	AP-4 complex subunit mu-1	4.33	O00189	Golgi to endosome transport, intracellular protein transport, protein transport, transport, vesicle-mediated transport	AP-type membrane coat adaptor complex, Golgi trans cisterna, clathrin adaptor complex, coated pit, trans-Golgi network	transporter activity
HNRNPAB	Heterogeneous nuclear ribonucleoprotein A/B	4.32	Q99729	epithelial to mesenchymal transition, negative regulation of transcription from RNA polymerase II promoter, positive regulation of transcription, DNA-templated	cytoplasm, nucleus, ribonucleoprotein complex	RNA binding, mRNA binding, nucleic acid binding, nucleotide binding, poly(A) RNA binding, sequence-specific DNA binding, sequence-specific DNA binding transcription factor activity
HPCAL1	Hippocalcin-like protein 1	4.32	P37235	signal transduction		calcium ion binding
PAPSS2	Bifunctional 3'-phosphoadenosine 5'-phosphosulfate synthase 2	4.3	O95340	3'-phosphoadenosine 5'-phosphosulfate biosynthetic process, 3'-phosphoadenosine 5'-phosphosulfate metabolic process, blood coagulation, bone development, carbohydrate metabolic process, glycosaminoglycan metabolic process, phosphorylation, skeletal system development, small molecule metabolic process, sulfate assimilation, xenobiotic metabolic process	cytosol	ATP binding, adenylylsulfate kinase activity, nucleotidyltransferase activity, sulfate adenylyltransferase (ATP) activity
MED4	Mediator of RNA polymerase II transcription subunit 4	4.3	Q9NPJ6	androgen receptor signaling pathway, gene expression, intracellular steroid hormone receptor signaling pathway, positive regulation of transcription, DNA-templated, regulation of transcription from RNA polymerase II promoter, transcription from RNA polymerase II promoter, transcription initiation from RNA polymerase II promoter	mediator complex, membrane, nucleolus, nucleoplasm, nucleus	RNA polymerase II transcription cofactor activity, ligand-dependent nuclear receptor transcription coactivator activity, protein binding, receptor activity, thyroid hormone receptor binding, transcription cofactor activity, vitamin D receptor binding
MTERFD1	Transcription termination factor 3, mitochondrial	4.3	Q96E29	negative regulation of transcription, DNA-templated, transcription, DNA-templated	mitochondrion	transcription regulatory region DNA binding
DPYSL4	Dihydropyrimidinase-related protein 4	4.3	Q5T0Q6	axon guidance, metabolic process, nervous system development, pyrimidine nucleobase catabolic process	cytosol	hydrolase activity, acting on carbon-nitrogen (but not peptide) bonds, hydrolase activity, acting on carbon-nitrogen (but not peptide) bonds, in cyclic amides
NOC3L	Nucleolar complex protein 3 homolog	4.3	Q8WTT2	fat cell differentiation	nuclear speck, nucleolus	poly(A) RNA binding
TAF11	Transcription initiation factor TFIID subunit 11	4.3	Q15544	gene expression, positive regulation by host of viral transcription, regulation of transcription, DNA-templated, transcription elongation from RNA polymerase II promoter, transcription from RNA polymerase II promoter, transcription initiation from RNA polymerase II promoter, viral process	Golgi apparatus, nucleolus, nucleoplasm, nucleus, transcription factor TFIID complex	DNA binding, protein N-terminus binding, protein binding, protein heterodimerization activity, thyroid hormone receptor binding, transcription coactivator activity, vitamin D receptor binding
CLDN15	Claudin-15	4.3	P56746	calcium-independent cell-cell adhesion, cell junction assembly, cell-cell junction organization, ion transport, tight junction assembly	integral component of membrane, lateral plasma membrane, plasma membrane, tight junction	identical protein binding, structural molecule activity
TOP1	DNA topoisomerase 1	4.3	P11387	ATP catabolic process, DNA replication, DNA topological change, chromatin remodeling, chromosome segregation, embryonic cleavage, phosphorylation, programmed cell death, response to drug, viral process	cytoplasmic mRNA processing body, nuclear chromosome, nucleolus, nucleoplasm, nucleus, perikaryon, replication fork protection complex	DNA binding, DNA topoisomerase type I activity, DNA topoisomerase type II (ATP-hydrolyzing) activity, chromatin binding, poly(A) RNA binding, protein binding
SNHG17	null	4.29	null
COL7A1	Collagen alpha-1(VII) chain	4.29	Q02388	cell adhesion, collagen catabolic process, epidermis development, extracellular matrix disassembly, extracellular matrix organization, negative regulation of endopeptidase activity	basement membrane, collagen type VII trimer, endoplasmic reticulum lumen, extracellular matrix, extracellular region	identical protein binding, protein binding, serine-type endopeptidase inhibitor activity
NAA40	N-alpha-acetyltransferase 40	4.29	Q86UY6	lipid metabolic process		N-acetyltransferase activity
ACSL4	Long-chain-fatty-acid--CoA ligase 4	4.29	O60488	cellular lipid metabolic process, dendritic spine development, embryonic process involved in female pregnancy, fatty acid transport, lipid metabolic process, long-chain fatty acid metabolic process, long-chain fatty-acyl-CoA biosynthetic process, metabolic process, response to interleukin-15, response to nutrient, small molecule metabolic process, triglyceride biosynthetic process, triglyceride m…	ER-mitochondrion membrane contact site, cytoplasm, endoplasmic reticulum membrane, integral component of membrane, membrane, mitochondrial membrane, mitochondrial outer membrane, neuronal cell body, peroxisomal membrane, peroxisome	ATP binding, arachidonate-CoA ligase activity, catalytic activity, long-chain fatty acid-CoA ligase activity
PPFIBP1	Liprin-beta-1	4.29	Q86W92	cell adhesion, cell-matrix adhesion, signal transduction	plasma membrane, presynaptic active zone
B3GAT3	Galactosylgalactosylxylosylprotein 3-beta-glucuronosyltransferase 3	4.29	O94766	carbohydrate metabolic process, chondroitin sulfate metabolic process, chondroitin sulfate proteoglycan biosynthetic process, dermatan sulfate proteoglycan biosynthetic process, glycosaminoglycan biosynthetic process, glycosaminoglycan metabolic process, heparan sulfate proteoglycan biosynthetic process, metabolic process, protein glycosylation, small molecule metabolic process	Golgi apparatus, Golgi membrane, cis-Golgi network, integral component of membrane, membrane	galactosylgalactosylxylosylprotein 3-beta-glucuronosyltransferase activity, glucuronosyltransferase activity, metal ion binding
RDH11	Retinol dehydrogenase 11	4.28	Q8TC12	adaptation of rhodopsin mediated signaling, oxidation-reduction process, phototransduction, visible light, retinal metabolic process, retinoid metabolic process, retinol metabolic process	endoplasmic reticulum membrane, integral component of membrane, intracellular, photoreceptor inner segment	NADP-retinol dehydrogenase activity, oxidoreductase activity, retinol dehydrogenase activity
RBX1	E3 ubiquitin-protein ligase RBX1	4.28	P62877	DNA repair, Notch signaling pathway, SCF-dependent proteasomal ubiquitin-dependent protein catabolic process, cellular response to hypoxia, proteasome-mediated ubiquitin-dependent protein catabolic process, protein monoubiquitination, protein neddylation, protein ubiquitination, regulation of transcription from RNA polymerase II promoter in response to hypoxia, viral process	Cul2-RING ubiquitin ligase complex, Cul3-RING ubiquitin ligase complex, Cul4A-RING E3 ubiquitin ligase complex, Cul4B-RING E3 ubiquitin ligase complex, Cul5-RING ubiquitin ligase complex, Cul7-RING ubiquitin ligase complex, SCF ubiquitin ligase complex, VCB complex, cullin-RING ubiquitin ligase complex, cytosol, nucleoplasm	NEDD8 ligase activity, protein binding, protein complex binding, ubiquitin protein ligase binding, ubiquitin-protein transferase activity, zinc ion binding
NRIP1	Nuclear receptor-interacting protein 1	4.28	P48552	androgen receptor signaling pathway, lipid storage, negative regulation of transcription from RNA polymerase II promoter, ovarian follicle rupture, positive regulation of transcription from RNA polymerase II promoter, positive regulation of transcription, DNA-templated, transcription, DNA-templated	cell junction, histone deacetylase complex, nucleolus, nucleus	androgen receptor binding, estrogen receptor binding, glucocorticoid receptor binding, histone deacetylase binding, nuclear hormone receptor binding, protein binding, retinoid X receptor binding, transcription coactivator activity, transcription corepressor activity
CRY1	Cryptochrome-1	4.28	Q16526	DNA damage induced protein phosphorylation, DNA repair, blue light signaling pathway, circadian regulation of gene expression, entrainment of circadian clock by photoperiod, gluconeogenesis, glucose homeostasis, lipid storage, negative regulation of G-protein coupled receptor protein signaling pathway, negative regulation of circadian rhythm, negative regulation of glucocorticoid receptor signali…	cytoplasm, mitochondrion, nucleolus, nucleus	DNA (6-4) photolyase activity, DNA binding, blue light photoreceptor activity, core promoter binding, deoxyribodipyrimidine photo-lyase activity, double-stranded DNA binding, histone deacetylase binding, nuclear hormone receptor binding, nucleotide binding, phosphatase binding, protein binding, protein kinase binding, transcription factor binding, transcription factor binding transcription factor…
KCTD3	BTB/POZ domain-containing protein KCTD3	4.28	Q9Y597	protein homooligomerization
ATAD2	ATPase family AAA domain-containing protein 2	4.27	Q6PL18	ATP catabolic process, positive regulation of transcription, DNA-templated, transcription, DNA-templated	nucleus	ATP binding, ATPase activity
TLE4	Transducin-like enhancer protein 4	4.27	Q04727	Notch signaling pathway, Wnt signaling pathway, biological_process, negative regulation of transcription from RNA polymerase II promoter, regulation of transcription, DNA-templated, transcription from RNA polymerase II promoter	nucleoplasm, nucleus	RNA polymerase II distal enhancer sequence-specific DNA binding transcription factor activity, chromatin binding, molecular_function, repressing transcription factor binding, transcription corepressor activity
NAA50	N-alpha-acetyltransferase 50	4.26	Q9GZZ1	N-terminal protein amino acid acetylation, histone H4 acetylation, metabolic process, mitotic sister chromatid cohesion, centromeric	NatA complex, cytoplasm	H4 histone acetyltransferase activity, N-acetyltransferase activity, peptide alpha-N-acetyltransferase activity, peptidyl-lysine N-acetyltransferase activity, acting on acetyl phosphate as donor, protein binding
NAE1	NEDD8-activating enzyme E1 regulatory subunit	4.26	Q13564	metabolic process, mitotic DNA replication checkpoint, neuron apoptotic process, protein neddylation, regulation of apoptotic process, regulation of neuron apoptotic process, signal transduction	cytoplasm, cytosol, nucleus, plasma membrane	NEDD8 activating enzyme activity, catalytic activity, protein binding, protein heterodimerization activity, ubiquitin protein ligase binding
EIF3M	Eukaryotic translation initiation factor 3 subunit M	4.25	Q7L2H7	cytoplasmic translational initiation, formation of translation preinitiation complex, regulation of translational initiation, translation, translational initiation	eukaryotic 43S preinitiation complex, eukaryotic 48S preinitiation complex, eukaryotic translation initiation factor 3 complex, eukaryotic translation initiation factor 3 complex, eIF3m	protein binding, translation initiation factor activity, translation initiation factor binding
NDUFS1	NADH-ubiquinone oxidoreductase 75 kDa subunit, mitochondrial	4.25	P28331	ATP metabolic process, ATP synthesis coupled electron transport, apoptotic mitochondrial changes, cellular metabolic process, cellular respiration, mitochondrial electron transport, NADH to ubiquinone, reactive oxygen species metabolic process, regulation of mitochondrial membrane potential, respiratory electron transport chain, small molecule metabolic process	membrane, mitochondrial inner membrane, mitochondrial intermembrane space, mitochondrial respiratory chain complex I, mitochondrion	2 iron, 2 sulfur cluster binding, 4 iron, 4 sulfur cluster binding, NADH dehydrogenase (ubiquinone) activity, electron carrier activity, iron-sulfur cluster binding, metal ion binding, protein binding
CCHCR1	Coiled-coil alpha-helical rod protein 1	4.25	Q8TD31	cell differentiation, multicellular organismal development, protein export from nucleus	centriole, cytoplasm, nucleus
AMMECR1	AMME syndrome candidate gene 1 protein	4.25	Q9Y4X0	biological_process	cellular_component	molecular_function, protein binding
RRP1B	Ribosomal RNA processing protein 1 homolog B	4.24	Q14684	negative regulation of phosphatase activity, rRNA processing	cytosol, euchromatin, heterochromatin, nucleolus, nucleus, preribosome, small subunit precursor	poly(A) RNA binding
PACSIN2	Protein kinase C and casein kinase substrate in neurons protein 2	4.23	Q9UNF0	actin cytoskeleton organization, caveola assembly, caveolin-mediated endocytosis, cell projection morphogenesis, membrane tubulation, negative regulation of endocytosis, protein localization to endosome	caveola, cell-cell junction, cytoplasm, cytoplasmic vesicle membrane, cytoskeleton, cytosol, early endosome, extrinsic component of membrane, intracellular membrane-bounded organelle, nucleolus, nucleus, recycling endosome membrane, ruffle membrane	cytoskeletal protein binding, identical protein binding, lipid binding, phosphatidic acid binding, protein binding, transporter activity
CERS6	Ceramide synthase 6	4.23	Q6ZMG9	ceramide biosynthetic process, small molecule metabolic process, sphingolipid biosynthetic process, sphingolipid metabolic process	endoplasmic reticulum membrane, integral component of membrane, membrane, nuclear membrane	DNA binding, sphingosine N-acyltransferase activity
SSR3	Translocon-associated protein subunit gamma	4.23	Q9UNL2	SRP-dependent cotranslational protein targeting to membrane, cellular protein metabolic process, cotranslational protein targeting to membrane, gene expression, translation	Sec61 translocon complex, integral component of endoplasmic reticulum membrane
KIAA1598	Shootin-1	4.23	A0MZ66	axon guidance, regulation of establishment of cell polarity, regulation of neuron migration	axonal growth cone	kinase binding
KPNA2	Importin subunit alpha-1	4.22	P52292	DNA metabolic process, NLS-bearing protein import into nucleus, cytokine-mediated signaling pathway, protein import into nucleus, regulation of DNA recombination, viral process	cytoplasm, cytosol, membrane, nucleolus, nucleoplasm, nucleus	histone deacetylase binding, nuclear localization sequence binding, poly(A) RNA binding, protein binding, protein transporter activity
GEMIN6	Gem-associated protein 6	4.21	Q8WXD5	RNA metabolic process, gene expression, mRNA splicing, via spliceosome, ncRNA metabolic process, spliceosomal complex assembly, spliceosomal snRNP assembly	Gemini of coiled bodies, SMN complex, SMN-Sm protein complex, cytoplasm, cytosol, nuclear body, nucleoplasm, nucleus	protein binding
ANKRD36B	null	4.21	null
CYFIP2	Cytoplasmic FMR1-interacting protein 2	4.21	Q96F07	Fc-gamma receptor signaling pathway involved in phagocytosis, activation of cysteine-type endopeptidase activity, apoptotic process, innate immune response, positive regulation of proteolysis, single organismal cell-cell adhesion	cell junction, cytoplasm, cytosol, extracellular vesicular exosome, membrane, neuron projection, perinuclear region of cytoplasm, synapse	protein binding
CAP2	Adenylyl cyclase-associated protein 2	4.21	P40123	activation of adenylate cyclase activity, axon guidance, cell morphogenesis, cytoskeleton organization, establishment or maintenance of cell polarity, signal transduction	plasma membrane	actin binding
POLR3K	DNA-directed RNA polymerase III subunit RPC10	4.21	Q9Y2Y1	defense response to virus, gene expression, innate immune response, positive regulation of type I interferon production, termination of RNA polymerase III transcription, transcription elongation from RNA polymerase III promoter, transcription from RNA polymerase III promoter	DNA-directed RNA polymerase III complex, cytosol, nucleoplasm	DNA binding, DNA-directed RNA polymerase activity, RNA polymerase III activity, zinc ion binding
PPME1	Protein phosphatase methylesterase 1	4.21	Q9Y570	negative regulation of catalytic activity, protein demethylation, regulation of catalytic activity		carboxylic ester hydrolase activity, protein C-terminal methylesterase activity, protein phosphatase 2A binding, protein phosphatase binding, protein phosphatase inhibitor activity, protein phosphatase type 2A regulator activity
RINT1	RAD50-interacting protein 1	4.21	Q6NUQ1	G2 DNA damage checkpoint, protein transport, vesicle-mediated transport	endoplasmic reticulum, endoplasmic reticulum membrane	protein binding
COA4	Cytochrome c oxidase assembly factor 4 homolog, mitochondrial	4.21	Q9NYJ1		mitochondrion
PDLIM3	PDZ and LIM domain protein 3	4.21	Q53GG5	actin filament organization, heart development	Z disc, actin cytoskeleton, cytoplasm	cytoskeletal protein binding, protein binding, structural constituent of muscle, zinc ion binding
SART3	Squamous cell carcinoma antigen recognized by T-cells 3	4.21	Q15020	RNA processing, cell morphogenesis, hematopoietic stem cell proliferation, homeostasis of number of cells, regulation of gene expression	cytoplasm, intracellular, nuclear speck	nucleic acid binding, nucleotide binding, poly(A) RNA binding, protein binding
PGD	6-phosphogluconate dehydrogenase, decarboxylating	4.21	P52209	D-gluconate metabolic process, carbohydrate metabolic process, oxidation-reduction process, pentose biosynthetic process, pentose-phosphate shunt, pentose-phosphate shunt, oxidative branch, small molecule metabolic process	cytosol, extracellular vesicular exosome	NADP binding, phosphogluconate dehydrogenase (decarboxylating) activity
TMEM123	Porimin	4.21	Q8N131	oncosis	external side of plasma membrane, integral component of membrane	receptor activity
TALDO1	Transaldolase	4.2	P37837	carbohydrate metabolic process, energy reserve metabolic process, fructose 6-phosphate metabolic process, glyceraldehyde-3-phosphate metabolic process, pentose-phosphate shunt, pentose-phosphate shunt, non-oxidative branch, small molecule metabolic process, xylulose biosynthetic process	cytoplasm, cytosol, extracellular vesicular exosome	catalytic activity, monosaccharide binding, sedoheptulose-7-phosphate:D-glyceraldehyde-3-phosphate glyceronetransferase activity
HSPE1	10 kDa heat shock protein, mitochondrial	4.2	P61604	activation of cysteine-type endopeptidase activity involved in apoptotic process, protein folding, response to stress, response to unfolded protein	cytoplasm, mitochondrial matrix, mitochondrion	ATP binding, chaperone binding, poly(A) RNA binding, protein binding, unfolded protein binding
MCM5	DNA replication licensing factor MCM5	4.19	P33992	DNA duplex unwinding, DNA replication, DNA replication initiation, DNA strand elongation involved in DNA replication, G1/S transition of mitotic cell cycle, cell division, mitotic cell cycle	MCM complex, membrane, nucleolus, nucleoplasm, nucleus	ATP binding, DNA binding, DNA helicase activity, protein binding
ZNF721	Zinc finger protein 721	4.19	Q8TF20	regulation of transcription, DNA-templated, transcription, DNA-templated	intracellular, nucleus	DNA binding, metal ion binding, nucleic acid binding
IZUMO4	Izumo sperm-egg fusion protein 4	4.19	Q1ZYL8		extracellular region
RBM15	Putative RNA-binding protein 15	4.19	Q96T37	negative regulation of myeloid cell differentiation, negative regulation of transcription, DNA-templated, patterning of blood vessels, placenta blood vessel development, positive regulation of transcription of Notch receptor target, spleen development, ventricular septum morphogenesis, viral process	nuclear membrane, nucleolus, nucleus	nucleotide binding, poly(A) RNA binding, protein binding
FAM216A	null	4.16	null
EIF5A2	Eukaryotic translation initiation factor 5A-2	4.14	Q9GZV4	cellular protein metabolic process, mRNA transport, peptidyl-lysine modification to peptidyl-hypusine, polyamine homeostasis, positive regulation of cell proliferation, positive regulation of translational elongation, positive regulation of translational termination, post-translational protein modification, protein transport, spermatogenesis, translational frameshifting	cytosol, endoplasmic reticulum membrane, nuclear pore	protein binding, ribosome binding, translation elongation factor activity
CCNE1	G1/S-specific cyclin-E1	4.14	P24864	DNA replication initiation, G1/S transition of mitotic cell cycle, Wnt signaling pathway, androgen receptor signaling pathway, cell division, mitotic cell cycle, positive regulation of transcription, DNA-templated, protein phosphorylation, regulation of cell cycle, regulation of cyclin-dependent protein serine/threonine kinase activity, regulation of transcription involved in G1/S transition of m…	cyclin-dependent protein kinase holoenzyme complex, cytosol, nucleolus, nucleoplasm, nucleus	androgen receptor binding, cyclin-dependent protein serine/threonine kinase regulator activity, kinase activity, protein binding, protein kinase binding, transcription coactivator activity
ZNF195	Zinc finger protein 195	4.13	O14628	regulation of transcription, DNA-templated, transcription, DNA-templated	intracellular, nucleus	DNA binding, metal ion binding, nucleic acid binding, zinc ion binding
ZCCHC11	Terminal uridylyltransferase 4	4.13	Q5TAX3	RNA 3'-end processing, cytokine production, histone mRNA catabolic process, metabolic process, miRNA catabolic process, miRNA metabolic process, negative regulation of NF-kappaB transcription factor activity, pre-miRNA processing, regulation of lipopolysaccharide-mediated signaling pathway, stem cell maintenance	cytoplasm, nucleolus, nucleus	RNA uridylyltransferase activity, nucleic acid binding, nucleotidyltransferase activity, poly(A) RNA binding, protein binding, zinc ion binding
MED23	Mediator of RNA polymerase II transcription subunit 23	4.12	Q9ULK4	gene expression, regulation of transcription from RNA polymerase II promoter, regulation of transcription, DNA-templated, transcription initiation from RNA polymerase II promoter	mediator complex, nucleoplasm, transcription factor complex	protein binding, transcription coactivator activity
DCTPP1	dCTP pyrophosphatase 1	4.11	Q9H773	nucleoside triphosphate catabolic process, protein homotetramerization	cytosol	dCTP diphosphatase activity, magnesium ion binding, nucleoside-triphosphate diphosphatase activity, pyrimidine deoxyribonucleotide binding
DNA2	DNA replication ATP-dependent helicase/nuclease DNA2	4.1	P51530	ATP catabolic process, DNA catabolic process, endonucleolytic, DNA double-strand break processing, DNA duplex unwinding, DNA replication, DNA replication checkpoint, DNA replication, Okazaki fragment processing, DNA replication, removal of RNA primer, DNA strand elongation involved in DNA replication, base-excision repair, mitochondrial DNA repair, mitochondrial DNA replication, mitotic cell cycl…	gamma DNA polymerase complex, mitochondrial nucleoid, nucleoplasm, nucleus	4 iron, 4 sulfur cluster binding, 5'-3' DNA helicase activity, 5'-flap endonuclease activity, ATP binding, ATPase activity, DNA binding, DNA helicase activity, helicase activity, metal ion binding, nuclease activity, protein binding, single-stranded DNA-dependent ATPase activity, site-specific endodeoxyribonuclease activity, specific for altered base
NCOA3	Nuclear receptor coactivator 3	4.1	Q9Y6Q9	androgen receptor signaling pathway, developmental growth, histone acetylation, labyrinthine layer morphogenesis, mammary gland branching involved in thelarche, multicellular organism growth, positive regulation of keratinocyte differentiation, positive regulation of transcription from RNA polymerase II promoter, positive regulation of transcription, DNA-templated, receptor transactivation, regul…	cytoplasm, nucleolus, nucleus	androgen receptor binding, chromatin binding, histone acetyltransferase activity, ligand-dependent nuclear receptor binding, ligand-dependent nuclear receptor transcription coactivator activity, nuclear hormone receptor binding, protein N-terminus binding, protein binding, protein dimerization activity, signal transducer activity, thyroid hormone receptor binding, transcription coactivator activi…
RIPK2	Receptor-interacting serine/threonine-protein kinase 2	4.1	O43353	I-kappaB kinase/NF-kappaB signaling, JNK cascade, MyD88-dependent toll-like receptor signaling pathway, MyD88-independent toll-like receptor signaling pathway, T cell proliferation, T cell receptor signaling pathway, TRIF-dependent toll-like receptor signaling pathway, activation of MAPK activity, adaptive immune response, apoptotic process, cellular response to lipoteichoic acid, cellular respon…	cytoplasm, cytoskeleton, cytosol, protein complex, vesicle	ATP binding, CARD domain binding, LIM domain binding, non-membrane spanning protein tyrosine kinase activity, protein binding, protein homodimerization activity, protein serine/threonine kinase activity, signal transducer activity, transferase activity, transferring phosphorus-containing groups
ZNF155	Zinc finger protein 155	4.1	Q12901	regulation of transcription, DNA-templated, transcription, DNA-templated	intracellular, nucleus	DNA binding, metal ion binding, nucleic acid binding, sequence-specific DNA binding transcription factor activity
NUP155	Nuclear pore complex protein Nup155	4.09	O75694	atrial cardiac muscle cell action potential, carbohydrate metabolic process, cytokine-mediated signaling pathway, glucose transport, hexose transport, mRNA export from nucleus, mitotic cell cycle, mitotic nuclear envelope disassembly, nuclear envelope organization, nucleocytoplasmic transport, protein import into nucleus, regulation of glucose transport, small molecule metabolic process, transmem…	membrane, nuclear envelope, nuclear membrane, nuclear pore	structural constituent of nuclear pore, transporter activity
SQLE	Squalene monooxygenase	4.09	Q14534	cellular aromatic compound metabolic process, cholesterol biosynthetic process, cholesterol metabolic process, oxidation-reduction process, response to organic substance, small molecule metabolic process, sterol biosynthetic process	endoplasmic reticulum membrane, integral component of membrane, intracellular membrane-bounded organelle	flavin adenine dinucleotide binding, squalene monooxygenase activity
STIP1	Stress-induced-phosphoprotein 1	4.08	P31948	response to stress	Golgi apparatus, nucleus	poly(A) RNA binding, protein binding
SRSF11	Serine/arginine-rich-splicing factor 11	4.08	Q5T760	RNA splicing, gene expression, mRNA 3'-end processing, mRNA export from nucleus, mRNA processing, mRNA splicing, via spliceosome, termination of RNA polymerase II transcription, transcription from RNA polymerase II promoter	nucleolus, nucleoplasm, nucleus	nucleic acid binding, nucleotide binding, poly(A) RNA binding, protein binding
GSR	Glutathione reductase, mitochondrial	4.07	P00390	cell redox homeostasis, glutathione metabolic process, nucleobase-containing small molecule interconversion, nucleobase-containing small molecule metabolic process, oxidation-reduction process, small molecule metabolic process	cytosol, external side of plasma membrane, extracellular vesicular exosome, mitochondrial matrix, mitochondrion	NADP binding, electron carrier activity, flavin adenine dinucleotide binding, glutathione-disulfide reductase activity, oxidoreductase activity, acting on a sulfur group of donors, NAD(P) as acceptor
DDX21	Probable ATP-dependent RNA helicase DDX56	4.07	Q9NY93	ATP catabolic process, rRNA processing, response to exogenous dsRNA, response to virus	membrane, nucleolus, nucleus	ATP binding, ATP-dependent RNA helicase activity, double-stranded RNA binding, poly(A) RNA binding
TOPORS	E3 ubiquitin-protein ligase Topors	4.06	Q9NS56	cellular response to DNA damage stimulus, intrinsic apoptotic signaling pathway in response to DNA damage, intrinsic apoptotic signaling pathway in response to DNA damage by p53 class mediator, maintenance of protein location in nucleus, negative regulation of apoptotic process, photoreceptor cell outer segment organization, positive regulation of transcription, DNA-templated, positive regulation…	PML body, ciliary basal body, cytoplasmic dynein complex, nuclear speck, nucleus, photoreceptor connecting cilium, ubiquitin ligase complex	DNA binding, DNA topoisomerase binding, SUMO ligase activity, antigen binding, protein binding, ubiquitin-protein transferase activity, zinc ion binding
NAA35	N-alpha-acetyltransferase 35, NatC auxiliary subunit	4.06	Q5VZE6	metabolic process, negative regulation of apoptotic process, smooth muscle cell proliferation	NatC complex, cytoplasm, polysome	protein binding, transferase activity
NSDHL	Sterol-4-alpha-carboxylate 3-dehydrogenase, decarboxylating	4.06	Q15738	cholesterol biosynthetic process, cholesterol metabolic process, hair follicle development, labyrinthine layer blood vessel development, oxidation-reduction process, small molecule metabolic process, smoothened signaling pathway, steroid biosynthetic process	endoplasmic reticulum, endoplasmic reticulum membrane, integral component of membrane, intracellular membrane-bounded organelle, lipid particle	3-beta-hydroxy-delta5-steroid dehydrogenase activity, sterol-4-alpha-carboxylate 3-dehydrogenase (decarboxylating) activity
SYMPK	Symplekin	4.06	Q92797	cell adhesion, mRNA polyadenylation, positive regulation of protein dephosphorylation	cytoplasm, cytoskeleton, nucleolus, nucleoplasm, nucleus, plasma membrane, tight junction	protein binding
IER5	null	4.05	null
IBTK	Inhibitor of Bruton tyrosine kinase	4.05	Q9P2D0	negative regulation of protein phosphorylation, negative regulation of protein tyrosine kinase activity, release of sequestered calcium ion into cytosol	cytoplasm, membrane, nucleolus, nucleus	protein kinase binding, protein tyrosine kinase inhibitor activity
ARGLU1	Arginine and glutamate-rich protein 1	4.05	Q9NWB6	regulation of transcription, DNA-templated, transcription, DNA-templated	mitochondrion, nucleolus, nucleus	protein binding
HN1	Hematological and neurological expressed 1 protein	4.05	Q9UK76	developmental process	nucleus
NME1	Nucleoside diphosphate kinase A	4.05	P15531	CTP biosynthetic process, DNA catabolic process, GTP biosynthetic process, UTP biosynthetic process, cellular response to drug, cellular response to fatty acid, cellular response to glucose stimulus, endocytosis, hippocampus development, lactation, negative regulation of cell proliferation, negative regulation of gene expression, negative regulation of myeloid leukocyte differentiation, nucleobas…	centrosome, cytoplasm, cytosol, extracellular vesicular exosome, membrane, mitochondrion, nucleus, perinuclear region of cytoplasm, ruffle membrane	ATP binding, GTP binding, RNA polymerase II regulatory region sequence-specific DNA binding, deoxyribonuclease activity, gamma-tubulin binding, identical protein binding, intermediate filament binding, magnesium ion binding, nucleoside diphosphate kinase activity, poly(A) RNA binding, protein binding, protein kinase binding, ribosomal small subunit binding, single-stranded DNA binding
GRK5	G protein-coupled receptor kinase 5	4.04	P34947	Wnt signaling pathway, adenylate cyclase-modulating G-protein coupled receptor signaling pathway, apoptotic process, negative regulation of apoptotic process, protein autophosphorylation, protein phosphorylation, regulation of G-protein coupled receptor protein signaling pathway, signal transduction, tachykinin receptor signaling pathway, termination of G-protein coupled receptor signaling pathway	cytoplasm, nucleus, plasma membrane	ATP binding, G-protein coupled receptor kinase activity, phospholipid binding, protein binding, protein kinase C binding, protein serine/threonine kinase activity
DCXR	L-xylulose reductase	4.04	Q7Z4W1	D-xylose metabolic process, NADP metabolic process, glucose metabolic process, oxidation-reduction process, protein homotetramerization, xylulose metabolic process	brush border, cytoplasmic microtubule, extracellular vesicular exosome, membrane, microvillus	L-xylulose reductase (NADP+) activity, oxidoreductase activity
DCAKD	Dephospho-CoA kinase domain-containing protein	4.03	Q8WVC6	coenzyme A biosynthetic process, phosphorylation	membrane, mitochondrion	ATP binding, dephospho-CoA kinase activity
PPP1CA	Serine/threonine-protein phosphatase PP1-alpha catalytic subunit	4.03	P62136	branching morphogenesis of an epithelial tube, cell cycle, cell division, circadian regulation of gene expression, dephosphorylation, entrainment of circadian clock by photoperiod, glycogen metabolic process, lung development, negative regulation of transforming growth factor beta receptor signaling pathway, positive regulation of extrinsic apoptotic signaling pathway in absence of ligand, protei…	MLL5-L complex, PTW/PP1 phosphatase complex, cytoplasm, cytosol, dendritic spine, glycogen granule, nucleolus, nucleus, perikaryon, protein phosphatase type 1 complex	metal ion binding, phosphatase activity, phosphoprotein phosphatase activity, protein binding, protein serine/threonine phosphatase activity, ribonucleoprotein complex binding
COPB2	Coatomer subunit beta'	4.03	P35606	COPI coating of Golgi vesicle, intra-Golgi vesicle-mediated transport, intracellular protein transport, membrane organization, retrograde vesicle-mediated transport, Golgi to ER, vesicle-mediated transport	COPI vesicle coat, cytosol, membrane coat	structural molecule activity
PSMA7	Proteasome subunit alpha type-7	4.03	O14818	DNA damage response, signal transduction by p53 class mediator resulting in cell cycle arrest, G1/S transition of mitotic cell cycle, RNA metabolic process, anaphase-promoting complex-dependent proteasomal ubiquitin-dependent protein catabolic process, antigen processing and presentation of exogenous peptide antigen via MHC class I, antigen processing and presentation of exogenous peptide antigen…	cytosol, extracellular vesicular exosome, nucleoplasm, proteasome complex, proteasome core complex, proteasome core complex, alpha-subunit complex	identical protein binding, protein binding, threonine-type endopeptidase activity
ETHE1	Persulfide dioxygenase ETHE1, mitochondrial	4.03	O95571	cellular nitrogen compound metabolic process, glutathione metabolic process, hydrogen sulfide metabolic process, small molecule metabolic process, sulfide oxidation, using sulfide:quinone oxidoreductase, sulfur amino acid catabolic process, sulfur amino acid metabolic process	cytoplasm, mitochondrial matrix, mitochondrion, nucleolus, nucleus	iron ion binding, sulfur dioxygenase activity
HDAC2	Histone deacetylase 2	4.02	Q92769	ATP-dependent chromatin remodeling, blood coagulation, cardiac muscle cell development, chromatin remodeling, circadian regulation of gene expression, dendrite development, embryonic digit morphogenesis, epidermal cell differentiation, eyelid development in camera-type eye, fungiform papilla formation, hair follicle placode formation, hippocampus development, histone H3 deacetylation, histone H4 …	ESC/E(Z) complex, NuRD complex, Sin3 complex, cytoplasm, heterochromatin, nuclear chromatin, nucleoplasm, nucleus, replication fork, transcription factor complex, transcriptional repressor complex	Krueppel-associated box domain binding, NAD-dependent histone deacetylase activity (H3-K14 specific), NAD-dependent histone deacetylase activity (H3-K18 specific), NAD-dependent histone deacetylase activity (H3-K9 specific), NAD-dependent histone deacetylase activity (H4-K16 specific), RNA polymerase II core promoter proximal region sequence-specific DNA binding, RNA polymerase II distal enhancer…
LRRC14	null	4.01	null
HYPK	Huntingtin-interacting protein K	4.01	Q9NX55		cytoplasm, nucleus
WWP1	NEDD4-like E3 ubiquitin-protein ligase WWP1	4.01	Q9H0M0	central nervous system development, ion transmembrane transport, negative regulation of transcription, DNA-templated, proteasome-mediated ubiquitin-dependent protein catabolic process, protein ubiquitination, protein ubiquitination involved in ubiquitin-dependent protein catabolic process, signal transduction, transmembrane transport, viral entry into host cell	cytoplasm, cytosol, extracellular vesicular exosome, nucleus, plasma membrane, ubiquitin ligase complex	ligase activity, protein binding, ubiquitin-protein transferase activity
MRPS12	28S ribosomal protein S12, mitochondrial	4.01	O15235	translation	mitochondrial ribosome, small ribosomal subunit	poly(A) RNA binding, protein binding, structural constituent of ribosome
PDHX	Pyruvate dehydrogenase protein X component, mitochondrial	4.01	O00330	cellular metabolic process, metabolic process, pyruvate metabolic process, regulation of acetyl-CoA biosynthetic process from pyruvate, small molecule metabolic process	mitochondrial matrix, mitochondrion	transferase activity, transferring acyl groups
PIGA	Phosphatidylinositol N-acetylglucosaminyltransferase subunit A	4.01	P37287	C-terminal protein lipidation, GPI anchor biosynthetic process, biosynthetic process, cellular protein metabolic process, positive regulation of metabolic process, post-translational protein modification, preassembly of GPI anchor in ER membrane	endoplasmic reticulum membrane, glycosylphosphatidylinositol-N-acetylglucosaminyltransferase (GPI-GnT) complex, integral component of membrane, membrane	UDP-glycosyltransferase activity, phosphatidylinositol N-acetylglucosaminyltransferase activity, protein binding, transferase activity, transferring glycosyl groups
EED	Polycomb protein EED	4.01	O75530	histone methylation, negative regulation of transcription, DNA-templated, positive regulation of histone H3-K27 methylation, regulation of gene expression by genetic imprinting, transcription, DNA-templated	ESC/E(Z) complex, cytoplasm, nucleolus, nucleoplasm, nucleus, pronucleus, sex chromatin	chromatin binding, histone methyltransferase activity, protein binding
ABCB7	ATP-binding cassette sub-family B member 7, mitochondrial	4.01	O75027	ATP catabolic process, cellular iron ion homeostasis, heme transport, small molecule metabolic process, transmembrane transport, transport	integral component of membrane, mitochondrial inner membrane, mitochondrion	ATP binding, ATPase activity, coupled to transmembrane movement of substances, heme transporter activity
PFKP	ATP-dependent 6-phosphofructokinase, platelet type	4	V9GYV7	carbohydrate metabolic process, carbohydrate phosphorylation, fructose 6-phosphate metabolic process, glucose metabolic process, glycolytic process, small molecule metabolic process	cytosol, extracellular vesicular exosome, membrane	6-phosphofructokinase activity, ATP binding, metal ion binding, protein complex binding
LYRM2	LYR motif-containing protein 2	4	Q9NU23		mitochondrion
RP2	Protein XRP2	4	O75695	CTP biosynthetic process, GTP biosynthetic process, UTP biosynthetic process, cell morphogenesis, cytoskeleton organization, nucleoside diphosphate phosphorylation, positive regulation of GTPase activity, post-Golgi vesicle-mediated transport, post-chaperonin tubulin folding pathway, protein folding, protein transport, visual perception	Golgi apparatus, centriole, ciliary basal body, cytoplasm, cytoplasmic vesicle, extracellular vesicular exosome, periciliary membrane compartment, plasma membrane	ATP binding, GTP binding, GTPase activator activity, actin binding, nucleoside diphosphate kinase activity, protein binding, unfolded protein binding
NHP2	H/ACA ribonucleoprotein complex subunit 2	4	Q9NX24	rRNA pseudouridine synthesis	Cajal body, cytoplasm, nucleolus, nucleus, small nucleolar ribonucleoprotein complex	RNA binding, poly(A) RNA binding, snoRNA binding
FAM208B	null	4	null
GEMIN2	Gem-associated protein 2	4	O14893	RNA metabolic process, RNA splicing, RNA splicing, via transesterification reactions, gene expression, mRNA processing, ncRNA metabolic process, spliceosomal complex assembly, spliceosomal snRNP assembly	Gemini of coiled bodies, SMN complex, SMN-Sm protein complex, cytoplasm, cytosol, nucleolus, nucleoplasm, nucleus, spliceosomal complex	protein binding
CUL2	Cullin-2	4	R4GNH8	G1/S transition of mitotic cell cycle, cell cycle arrest, cellular response to hypoxia, intrinsic apoptotic signaling pathway, negative regulation of cell proliferation, protein ubiquitination, regulation of transcription from RNA polymerase II promoter in response to hypoxia, ubiquitin-dependent protein catabolic process, viral process	Cul2-RING ubiquitin ligase complex, VCB complex, cullin-RING ubiquitin ligase complex, cytosol, nucleolus, nucleoplasm, nucleus	protein binding, protein complex binding, ubiquitin protein ligase binding
MTR	Methionine synthase	4	Q99707	cellular nitrogen compound metabolic process, cobalamin metabolic process, methionine biosynthetic process, methylation, nervous system development, pteridine-containing compound metabolic process, small molecule metabolic process, sulfur amino acid metabolic process, vitamin metabolic process, water-soluble vitamin metabolic process, xenobiotic metabolic process	cytosol, intracellular	S-adenosylmethionine-homocysteine S-methyltransferase activity, cobalamin binding, methionine synthase activity, zinc ion binding
BCOR	BCL-6 corepressor	4	Q6W2J9	heart development, histone H2A monoubiquitination, negative regulation of bone mineralization, negative regulation of histone H3-K36 methylation, negative regulation of histone H3-K4 methylation, negative regulation of tooth mineralization, negative regulation of transcription from RNA polymerase II promoter, negative regulation of transcription, DNA-templated, odontogenesis, palate development, …	PcG protein complex, nucleus	heat shock protein binding, histone deacetylase binding, protein binding, transcription corepressor activity, transcription factor binding, transcription regulatory region DNA binding, ubiquitin-protein transferase activity
CTSZ	Cathepsin Z	3.99	Q9UBR2	angiotensin maturation, cellular protein metabolic process, epithelial tube branching involved in lung morphogenesis, proteolysis	endoplasmic reticulum, extracellular vesicular exosome, intracellular membrane-bounded organelle, lysosome, plasma membrane	cysteine-type peptidase activity
TOMM22	Mitochondrial import receptor subunit TOM22 homolog	3.99	Q9NS69	cellular protein metabolic process, protein import into mitochondrial outer membrane, protein targeting to mitochondrion	integral component of membrane, membrane, mitochondrial inner membrane, mitochondrial outer membrane translocase complex, mitochondrion	protein binding, protein transmembrane transporter activity
STRA13	Class E basic helix-loop-helix protein 40	3.99	O14503	DNA repair, circadian regulation of gene expression, entrainment of circadian clock by photoperiod, kinetochore assembly, mitotic nuclear division, negative regulation of sequence-specific DNA binding transcription factor activity, negative regulation of transcription from RNA polymerase II promoter, negative regulation of transcription, DNA-templated, positive regulation of protein ubiquitinatio…	FANCM-MHF complex, Fanconi anaemia nuclear complex, Golgi apparatus, condensed chromosome kinetochore, nucleolus, nucleus	DNA binding, E-box binding, MRF binding, RNA polymerase II activating transcription factor binding, RNA polymerase II core promoter proximal region sequence-specific DNA binding transcription factor activity involved in negative regulation of transcription, RNA polymerase II distal enhancer sequence-specific DNA binding transcription factor activity, RNA polymerase II transcription factor binding…
FBXL15	F-box/LRR-repeat protein 15	3.99	X6RJB2	G2/M transition of mitotic cell cycle, SCF-dependent proteasomal ubiquitin-dependent protein catabolic process, bone mineralization, dorsal/ventral pattern formation, positive regulation of BMP signaling pathway, protein ubiquitination	SCF ubiquitin ligase complex, cytoplasm	protein binding, ubiquitin-protein transferase activity
ARL6IP1	ADP-ribosylation factor-like protein 6-interacting protein 1	3.99	Q15041	cotranslational protein targeting to membrane	Sec61 translocon complex, cytosol, integral component of membrane, membrane	protein binding
SAT1	Sodium-coupled neutral amino acid transporter 1	3.99	Q9H2H9	3'-phosphoadenosine 5'-phosphosulfate biosynthetic process, 3'-phosphoadenosine 5'-phosphosulfate metabolic process, amino acid transmembrane transport, amino acid transport, angiogenesis, carbohydrate metabolic process, cellular nitrogen compound metabolic process, chloride transmembrane transport, chloride transport, glycosaminoglycan metabolic process, ion transport, metabolic process, neurotr…	cytosol, integral component of membrane, intracellular, plasma membrane	N-acetyltransferase activity, anion:anion antiporter activity, chloride transmembrane transporter activity, diamine N-acetyltransferase activity, neutral amino acid transmembrane transporter activity, oxalate transmembrane transporter activity, protein binding, secondary active sulfate transmembrane transporter activity, sodium:amino acid symporter activity, spermidine binding, sulfate transmembr…
GAPVD1	GTPase-activating protein and VPS9 domain-containing protein 1	3.99	Q14C86	endocytosis, positive regulation of GTPase activity, regulation of protein transport, regulation of small GTPase mediated signal transduction, signal transduction	cytosol, endosome, intracellular, membrane	GTPase activating protein binding, GTPase activator activity, guanyl-nucleotide exchange factor activity
TANC2	Protein TANC2	3.98	Q9HCD6	in utero embryonic development
C6orf62	Uncharacterized protein C6orf62	3.97	Q9GZU0	biological_process	intracellular	molecular_function
SDC4	Syndecan-4	3.96	P31431	biological_process, carbohydrate metabolic process, chondroitin sulfate metabolic process, extracellular matrix organization, glycosaminoglycan biosynthetic process, glycosaminoglycan catabolic process, glycosaminoglycan metabolic process, phototransduction, visible light, positive regulation of focal adhesion assembly, positive regulation of protein kinase activity, positive regulation of stress…	Golgi lumen, cell surface, costamere, focal adhesion, integral component of membrane, integral component of plasma membrane, lysosomal lumen, membrane raft, plasma membrane	cytoskeletal protein binding, fibronectin binding, protein binding, protein kinase C binding, thrombospondin receptor activity
GTF2H4	General transcription factor IIH subunit 4	3.96	Q92759	7-methylguanosine mRNA capping, ATP catabolic process, DNA duplex unwinding, DNA repair, gene expression, nucleotide-excision repair, nucleotide-excision repair, DNA damage removal, positive regulation of viral transcription, protein phosphorylation, regulation of transcription, DNA-templated, termination of RNA polymerase I transcription, transcription elongation from RNA polymerase I promoter, …	core TFIIH complex, holo TFIIH complex, nucleoplasm	ATP-dependent DNA helicase activity, DNA-dependent ATPase activity, RNA polymerase II carboxy-terminal domain kinase activity, protein binding, protein kinase activity, sequence-specific DNA binding transcription factor activity
INPP5F	Phosphatidylinositide phosphatase SAC2	3.96	Q9Y2H2	cardiac muscle hypertrophy in response to stress, cilium assembly, in utero embryonic development, inositol phosphate metabolic process, lipid metabolic process, metabolic process, phosphatidylinositol biosynthetic process, phosphatidylinositol catabolic process, phosphatidylinositol dephosphorylation, phosphatidylinositol-mediated signaling, phospholipid metabolic process, positive regulation of…	Golgi stack, Golgi-associated vesicle, clathrin-coated vesicle, coated pit, cytoplasm, cytosol, early endosome, early endosome membrane, nucleus, phagocytic vesicle membrane, photoreceptor outer segment, plasma membrane, trans-Golgi network	Rac GTPase activator activity, Rac GTPase binding, inositol phosphate phosphatase activity, phosphatidylinositol-4,5-bisphosphate 5-phosphatase activity, phosphoric ester hydrolase activity, protein binding
GLMN	Glomulin	3.95	Q92990	circulatory system development, muscle cell differentiation, negative regulation of T cell proliferation, negative regulation of protein ubiquitination, neural tube closure, positive regulation of cytokine secretion, positive regulation of interleukin-2 biosynthetic process, positive regulation of phosphorylation, regulation of gene expression, epigenetic, regulation of proteasomal ubiquitin-depe…	Cul2-RING ubiquitin ligase complex, Cul3-RING ubiquitin ligase complex, Cul4A-RING E3 ubiquitin ligase complex, cullin-RING ubiquitin ligase complex, intracellular	hepatocyte growth factor receptor binding, protein binding, ubiquitin protein ligase binding, ubiquitin-protein transferase inhibitor activity
DNAJB4	DnaJ homolog subfamily B member 4	3.95	Q9UDY4	protein folding, response to heat, response to unfolded protein	cytoplasm, cytosol, nucleolus, nucleus, plasma membrane	chaperone binding, protein binding, unfolded protein binding
MLPH	Melanophilin	3.95	Q9BV36	melanocyte differentiation, melanosome localization, protein targeting	cortical actin cytoskeleton, extracellular vesicular exosome, microtubule organizing center, microtubule plus-end, stress fiber	Rab GTPase binding, actin binding, metal ion binding, microtubule plus-end binding, myosin V binding
WDR61	WD repeat-containing protein 61	3.95	Q9GZS3	Wnt signaling pathway, histone H3-K4 trimethylation, negative regulation of myeloid cell differentiation, positive regulation of histone H3-K4 methylation, positive regulation of histone H3-K79 methylation, positive regulation of transcription elongation from RNA polymerase II promoter, positive regulation of transcription from RNA polymerase II promoter, transcription, DNA-templated	Cdc73/Paf1 complex, Ski complex, cytoplasm, nucleolus, nucleus, transcriptionally active chromatin	protein binding
ACADM	Medium-chain-specific acyl-CoA dehydrogenase, mitochondrial	3.95	Q5T4U5	cardiac muscle cell differentiation, carnitine biosynthetic process, carnitine metabolic process, CoA-linked, cellular lipid metabolic process, fatty acid beta-oxidation, fatty acid beta-oxidation using acyl-CoA dehydrogenase, glycogen biosynthetic process, liver development, medium-chain fatty acid catabolic process, medium-chain fatty acid metabolic process, oxidation-reduction process, post-em…	axon, mitochondrial matrix, mitochondrion	acyl-CoA dehydrogenase activity, flavin adenine dinucleotide binding, identical protein binding, medium-chain-acyl-CoA dehydrogenase activity, oxidoreductase activity, acting on the CH-CH group of donors
SPDL1	Protein Spindly	3.94	Q96EA4	establishment of mitotic spindle orientation, mitotic cell cycle, mitotic metaphase plate congression, protein localization to kinetochore, spindle checkpoint	condensed chromosome outer kinetochore, cytosol, microtubule organizing center, nucleus, spindle pole	enzyme binding, kinetochore binding, protein binding
SMG5	Protein SMG5	3.94	Q9UPR3	RNA metabolic process, gene expression, mRNA export from nucleus, mRNA metabolic process, nuclear-transcribed mRNA catabolic process, nonsense-mediated decay, regulation of dephosphorylation	cytoplasm, cytosol, nucleus	protein binding, protein phosphatase 2A binding
GNL2	Nucleolar GTP-binding protein 2	3.94	Q13823	GTP catabolic process, biological_process, ribosome biogenesis	membrane, nucleolus, nucleus	GTP binding, GTPase activity, poly(A) RNA binding
AKR1B1	Aldose reductase	3.94	P15121	C21-steroid hormone biosynthetic process, carbohydrate metabolic process, daunorubicin metabolic process, doxorubicin metabolic process, oxidation-reduction process, response to stress, small molecule metabolic process, steroid metabolic process	cytoplasm, cytosol, extracellular space, extracellular vesicular exosome, nucleolus, nucleus	alditol:NADP+ 1-oxidoreductase activity, aldo-keto reductase (NADP) activity, electron carrier activity, glyceraldehyde oxidoreductase activity, oxidoreductase activity
NT5C	5'(3')-deoxyribonucleotidase, cytosolic type	3.94	Q8TCD5	deoxyribonucleotide catabolic process, dephosphorylation, nucleobase-containing small molecule metabolic process, purine nucleobase metabolic process, purine nucleotide catabolic process, pyrimidine deoxyribonucleotide catabolic process, pyrimidine nucleobase metabolic process, pyrimidine nucleoside catabolic process, small molecule metabolic process	cytoplasm, cytosol, extracellular vesicular exosome, mitochondrion, nucleus	5'-nucleotidase activity, metal ion binding, nucleotidase activity, pyrimidine nucleotide binding
DHX8	ATP-dependent RNA helicase DHX8	3.94	Q14562	ATP catabolic process, RNA processing, RNA splicing, mRNA splicing, via spliceosome	catalytic step 2 spliceosome, nucleolus, nucleus, spliceosomal complex	ATP binding, ATP-dependent RNA helicase activity, ATP-dependent helicase activity, RNA binding, identical protein binding, poly(A) RNA binding, protein binding
TOB1	Protein Tob1	3.93	P50616	SMAD protein import into nucleus, negative regulation of BMP signaling pathway, negative regulation of cell proliferation, negative regulation of nuclear-transcribed mRNA poly(A) tail shortening, negative regulation of osteoblast differentiation, negative regulation of translation, positive regulation of nuclear-transcribed mRNA catabolic process, deadenylation-dependent decay, positive regulatio…	CCR4-NOT complex, cytoplasm, nucleus	SH3/SH2 adaptor activity, SMAD binding, protein binding, receptor tyrosine kinase binding, transcription corepressor activity
DNAJB6	DnaJ homolog subfamily B member 6	3.93	O75190	intermediate filament organization, negative regulation of cysteine-type endopeptidase activity involved in apoptotic process, negative regulation of inclusion body assembly, positive regulation of ATPase activity, protein folding	Z disc, cytoplasm, cytosol, membrane, nucleolus, nucleus, perinuclear region of cytoplasm	ATPase activator activity, chaperone binding, heat shock protein binding, protein binding, unfolded protein binding
SOCS6	Suppressor of cytokine signaling 6	3.93	O14544	JAK-STAT cascade, biological_process, defense response, fat cell differentiation, insulin receptor signaling pathway, intracellular signal transduction, negative regulation of T cell activation, negative regulation of signal transduction, proteasomal protein catabolic process, protein ubiquitination, regulation of growth	cytoplasm, immunological synapse, intracellular membrane-bounded organelle, nucleolus, nucleus, plasma membrane	SH3 domain binding, protein binding
BTAF1	TATA-binding protein-associated factor 172	3.93	O14981	metabolic process, negative regulation of chromatin binding, negative regulation of transcription, DNA-templated	nucleus	ATP binding, DNA binding, helicase activity, sequence-specific DNA binding transcription factor activity
RFC3	Replication factor C subunit 3	3.92	P40938	ATP catabolic process, DNA repair, DNA replication, DNA strand elongation involved in DNA replication, DNA synthesis involved in DNA repair, mitotic cell cycle, nucleotide-excision repair, nucleotide-excision repair, DNA gap filling, response to organophosphorus, telomere maintenance, telomere maintenance via recombination, telomere maintenance via semi-conservative replication, transcription-cou…	DNA replication factor C complex, nucleoplasm	ATPase activity, DNA binding, DNA clamp loader activity, protein binding
GLUL	Glutamine synthetase	3.92	P15104	cell proliferation, cellular amino acid biosynthetic process, cellular nitrogen compound metabolic process, cellular response to starvation, glutamate catabolic process, glutamine biosynthetic process, neurotransmitter uptake, positive regulation of epithelial cell proliferation, positive regulation of insulin secretion, positive regulation of synaptic transmission, glutamatergic, protein homooli…	axon terminus, cytoplasm, cytosol, glial cell projection, mitochondrion, perikaryon, protein complex, rough endoplasmic reticulum	ATP binding, dynein light chain binding, glutamate binding, glutamate decarboxylase activity, glutamate-ammonia ligase activity, identical protein binding, magnesium ion binding, manganese ion binding
BBS7	Bardet-Biedl syndrome 7 protein	3.92	Q8IWZ6	brain development, cilium morphogenesis, determination of left/right symmetry, digestive tract morphogenesis, eye development, fat cell differentiation, heart development, heart looping, limb development, melanosome transport, nonmotile primary cilium assembly, palate development, pigment granule aggregation in cell center, positive regulation of proteasomal ubiquitin-dependent protein catabolic …	BBSome, axoneme, centrosome, ciliary basal body, ciliary membrane, nucleus	RNA polymerase II repressing transcription factor binding, protein binding
TRA2A	Transformer-2 protein homolog alpha	3.92	Q13595	mRNA splicing, via spliceosome	intracellular membrane-bounded organelle, nucleolus, nucleus	nucleic acid binding, nucleotide binding, poly(A) RNA binding
UTP18	U3 small nucleolar RNA-associated protein 18 homolog	3.91	Q9Y5J1	rRNA processing	nucleolus, nucleus	poly(A) RNA binding
AFF1	AF4/FMR2 family member 1	3.91	P51825	positive regulation of transcription, DNA-templated	nucleus, transcription elongation factor complex	protein binding, sequence-specific DNA binding transcription factor activity
SLC25A13	Calcium-binding mitochondrial carrier protein Aralar2	3.9	R4GN64	ATP biosynthetic process, L-glutamate transport, aspartate transport, carbohydrate metabolic process, cellular respiration, gluconeogenesis, glucose metabolic process, malate-aspartate shuttle, response to calcium ion, small molecule metabolic process, transmembrane transport, transport	integral component of membrane, integral component of plasma membrane, mitochondrial inner membrane, mitochondrion	L-aspartate transmembrane transporter activity, L-glutamate transmembrane transporter activity, calcium ion binding, transporter activity
THOC2	THO complex subunit 2	3.9	Q8NI27	RNA splicing, mRNA export from nucleus, mRNA processing, poly(A)+ mRNA export from nucleus, viral mRNA export from host cell nucleus	THO complex, THO complex part of transcription export complex, nuclear speck, transcription export complex	RNA binding, protein binding
POLR2B	DNA-directed RNA polymerase II subunit RPB2	3.9	P30876	7-methylguanosine mRNA capping, DNA repair, RNA splicing, gene expression, mRNA splicing, via spliceosome, nucleotide-excision repair, positive regulation of viral transcription, transcription elongation from RNA polymerase II promoter, transcription from RNA polymerase II promoter, transcription initiation from RNA polymerase II promoter, transcription, DNA-templated, transcription-coupled nucle…	DNA-directed RNA polymerase II, core complex, membrane, nucleolus, nucleoplasm, nucleus	DNA binding, DNA-directed RNA polymerase activity, chromatin binding, metal ion binding, poly(A) RNA binding, protein binding, ribonucleoside binding
MKNK2	MKNK2 protein	3.9	Q9NV89	cell surface receptor signaling pathway, cellular response to arsenic-containing substance, extrinsic apoptotic signaling pathway in absence of ligand, hemopoiesis, intracellular signal transduction, protein phosphorylation, regulation of translation	PML body, cytoplasm, nucleolus, nucleus	ATP binding, metal ion binding, protein binding, protein kinase activity, protein serine/threonine kinase activity
RPRD1A	Regulation of nuclear pre-mRNA domain-containing protein 1A	3.9	Q96P16	dephosphorylation of RNA polymerase II C-terminal domain	DNA-directed RNA polymerase II, holoenzyme
ADAM9	Disintegrin and metalloproteinase domain-containing protein 9	3.9	Q13443	PMA-inducible membrane protein ectodomain proteolysis, activation of MAPKK activity, cell adhesion, cell-cell adhesion mediated by integrin, cell-matrix adhesion, cellular response to lipopolysaccharide, collagen catabolic process, extracellular matrix disassembly, extracellular matrix organization, integrin-mediated signaling pathway, keratinocyte differentiation, membrane protein ectodomain pro…	basolateral plasma membrane, cell surface, cytoplasm, extracellular region, extracellular space, extracellular vesicular exosome, integral component of membrane, intrinsic component of external side of plasma membrane	SH3 domain binding, collagen binding, integrin binding, laminin binding, metalloendopeptidase activity, metallopeptidase activity, protein binding, protein kinase C binding, zinc ion binding
SSX2IP	Afadin- and alpha-actinin-binding protein	3.9	Q9Y2D8	cell adhesion, centrosome organization, regulation of Rac protein signal transduction, regulation of cell motility	cell leading edge, cell-cell adherens junction, centriolar satellite, nucleus, protein complex	protein domain specific binding
RB1CC1	RB1-inducible coiled-coil protein 1	3.9	Q8TDY2	JNK cascade, autophagic vacuole assembly, cell cycle, heart development, liver development, negative regulation of apoptotic process, negative regulation of extrinsic apoptotic signaling pathway, positive regulation of cell size, positive regulation of protein phosphorylation, regulation of autophagy, regulation of transcription, DNA-templated, transcription, DNA-templated	ULK1-ATG13-FIP200 complex, cytoplasm, cytosol, nuclear membrane, pre-autophagosomal structure membrane	protein binding, protein kinase binding
DPM1	Dolichol-phosphate mannosyltransferase subunit 1	3.89	Q5QPK2	C-terminal protein lipidation, GDP-mannose metabolic process, GPI anchor biosynthetic process, cellular protein metabolic process, dolichol metabolic process, dolichol-linked oligosaccharide biosynthetic process, metabolic process, post-translational protein modification, protein N-linked glycosylation via asparagine, protein O-linked mannosylation, protein mannosylation	dolichol-phosphate-mannose synthase complex, endoplasmic reticulum, endoplasmic reticulum membrane, membrane	alcohol binding, dolichyl-phosphate beta-D-mannosyltransferase activity, dolichyl-phosphate-mannose-protein mannosyltransferase activity, mannose binding, protein binding, transferase activity, transferring glycosyl groups
ETAA1	Ewing's tumor-associated antigen 1	3.89	Q9NY74		cytoplasm
DARS	Putative uncharacterized protein DKFZp781B11202	3.89	Q68CR9	aspartyl-tRNA aminoacylation, gene expression, protein complex assembly, tRNA aminoacylation for protein translation, translation	cytoplasm, cytosol, membrane	ATP binding, aminoacylase activity, aspartate-tRNA ligase activity, nucleic acid binding, poly(A) RNA binding, protein binding
USP1	Ubiquitin carboxyl-terminal hydrolase 1	3.89	O94782	DNA repair, monoubiquitinated protein deubiquitination, protein deubiquitination, regulation of DNA repair, response to UV, skeletal system development, ubiquitin-dependent protein catabolic process	nucleoplasm, nucleus	cysteine-type endopeptidase activity, protein binding, ubiquitin thiolesterase activity, ubiquitin-specific protease activity, ubiquitinyl hydrolase activity
NDUFB6	NADH dehydrogenase "ubiquinone" 1 beta subcomplex subunit 6	3.89	O95139	cellular metabolic process, mitochondrial electron transport, NADH to ubiquinone, respiratory electron transport chain, small molecule metabolic process	integral component of membrane, mitochondrial inner membrane, mitochondrial membrane, mitochondrial respiratory chain complex I	NADH dehydrogenase (ubiquinone) activity
LRRC1	Leucine-rich repeat-containing protein 1	3.88	Q9BTT6		cytoplasm, membrane
SLC25A44	Solute carrier family 25 member 44	3.88	Q96H78	transmembrane transport	integral component of membrane, mitochondrial inner membrane
IL15	Interleukin-15	3.88	P40933	NK T cell proliferation, aging, cell maturation, cell-cell signaling, cellular response to vitamin D, extrathymic T cell selection, hyaluronan metabolic process, immune response, inflammatory response, lymph node development, natural killer cell differentiation, negative regulation of smooth muscle cell proliferation, positive regulation of T cell proliferation, positive regulation of cell prolif…	Golgi apparatus, cell surface, cytoplasm, endosome, extracellular region, extracellular space, integral component of plasma membrane, membrane, nucleolus, nucleus	cytokine activity, cytokine receptor binding, protein binding
COX5A	Cytochrome c oxidase subunit 5A, mitochondrial	3.88	P20674	cellular metabolic process, hydrogen ion transmembrane transport, respiratory electron transport chain, small molecule metabolic process	mitochondrial inner membrane	cytochrome-c oxidase activity, electron carrier activity, metal ion binding
RABGAP1L	Rab GTPase-activating protein 1-like	3.88	Q5R372	positive regulation of Rab GTPase activity, regulation of protein localization	Golgi apparatus, early endosome, nucleus	Rab GTPase activator activity, Rab GTPase binding
H2AFZ	Histone H2A.Z	3.87	P0C0S5	cellular response to estradiol stimulus, positive regulation of transcription from RNA polymerase II promoter	Barr body, extracellular vesicular exosome, nuclear euchromatin, nuclear heterochromatin, nucleosome, nucleus	RNA polymerase II core promoter proximal region sequence-specific DNA binding, RNA polymerase II core promoter sequence-specific DNA binding, RNA polymerase II distal enhancer sequence-specific DNA binding, chromatin DNA binding, nucleosomal DNA binding, protein binding, protein heterodimerization activity
FAM98A	Protein FAM98A	3.86	Q8NCA5			poly(A) RNA binding
MTHFD1	C-1-tetrahydrofolate synthase, cytoplasmic	3.86	V9GZ78	folic acid metabolic process, folic acid-containing compound biosynthetic process, histidine biosynthetic process, methionine biosynthetic process, one-carbon metabolic process, oxidation-reduction process, purine nucleotide biosynthetic process, small molecule metabolic process, tetrahydrofolate interconversion, vitamin metabolic process, water-soluble vitamin metabolic process	cytosol, extracellular vesicular exosome, membrane, mitochondrion	ATP binding, formate-tetrahydrofolate ligase activity, methenyltetrahydrofolate cyclohydrolase activity, methylenetetrahydrofolate dehydrogenase (NADP+) activity, methylenetetrahydrofolate dehydrogenase NAD(P)+" activity"
CCND3	G1/S-specific cyclin-D3	3.86	Q5T8J1	T cell proliferation, cell cycle, cell division, positive regulation of cyclin-dependent protein serine/threonine kinase activity, positive regulation of protein phosphorylation, protein phosphorylation, regulation of cell cycle, signal transduction	cyclin-dependent protein kinase holoenzyme complex, cytoplasm, membrane, nucleus	cyclin-dependent protein serine/threonine kinase activity, protein binding, protein kinase binding
MPG	DNA-3-methyladenine glycosylase	3.86	P29372	DNA dealkylation involved in DNA repair, DNA repair, base-excision repair, base-excision repair, AP site formation, depurination	mitochondrial nucleoid, nucleoplasm	DNA binding, DNA-3-methyladenine glycosylase activity, DNA-3-methylguanine glycosylase activity, DNA-7-methyladenine glycosylase activity, DNA-7-methylguanine glycosylase activity, alkylbase DNA N-glycosylase activity, damaged DNA binding
NCBP2	Nuclear cap-binding protein subunit 2	3.86	P52298	7-methylguanosine mRNA capping, RNA metabolic process, RNA splicing, gene expression, gene silencing by RNA, histone mRNA metabolic process, mRNA 3'-end processing, mRNA cis splicing, via spliceosome, mRNA export from nucleus, mRNA metabolic process, mRNA splicing, via spliceosome, ncRNA metabolic process, nuclear-transcribed mRNA catabolic process, nonsense-mediated decay, positive regulation of…	cytoplasm, cytosol, mRNA cap binding complex, nuclear cap binding complex, nucleolus, nucleoplasm, nucleus	RNA 7-methylguanosine cap binding, RNA binding, RNA cap binding, nucleotide binding, poly(A) RNA binding, protein binding
ELOVL6	Elongation of very long chain fatty acids protein 6	3.86	Q9H5J4	cellular lipid metabolic process, fatty acid biosynthetic process, fatty acid elongation, fatty acid elongation, saturated fatty acid, long-chain fatty acid biosynthetic process, long-chain fatty-acyl-CoA biosynthetic process, small molecule metabolic process, triglyceride biosynthetic process	endoplasmic reticulum, endoplasmic reticulum membrane, integral component of endoplasmic reticulum membrane, integral component of membrane	protein binding, transferase activity, transferase activity, transferring acyl groups other than amino-acyl groups
PSMF1	Proteasome inhibitor PI31 subunit	3.86	Q92530	DNA damage response, signal transduction by p53 class mediator resulting in cell cycle arrest, G1/S transition of mitotic cell cycle, RNA metabolic process, anaphase-promoting complex-dependent proteasomal ubiquitin-dependent protein catabolic process, antigen processing and presentation of exogenous peptide antigen via MHC class I, antigen processing and presentation of exogenous peptide antigen…	cytoplasm, cytosol, endoplasmic reticulum, membrane, nucleoplasm, proteasome core complex	endopeptidase inhibitor activity, proteasome binding, protein binding
KLF9	Krueppel-like factor 9	3.86	Q13886	cellular response to thyroid hormone stimulus, embryo implantation, progesterone receptor signaling pathway, regulation of transcription from RNA polymerase II promoter, transcription, DNA-templated	cytoplasm, nucleolus, nucleus, plasma membrane	DNA binding, metal ion binding, sequence-specific DNA binding transcription factor activity
OXR1	Oxidation resistance protein 1	3.86	Q8N573	adult walking behavior, cellular response to hydroperoxide, negative regulation of neuron apoptotic process, oxidation-reduction process, response to oxidative stress	cellular_component, mitochondrion, nucleolus	molecular_function, oxidoreductase activity
TMA16	null	3.86	null
METTL3	N6-adenosine-methyltransferase 70 kDa subunit	3.85	Q86U44	RNA methylation, circadian rhythm, gene expression, mRNA destabilization, mRNA methylation, mRNA processing, methylation, stem cell maintenance	MIS complex, nuclear speck, nucleoplasm, nucleus	RNA binding, mRNA (2'-O-methyladenosine-N6-)-methyltransferase activity, methyltransferase activity
OGFRL1	Opioid growth factor receptor-like protein 1	3.85	Q5TC84		membrane	receptor activity
PSMD8	26S proteasome non-ATPase regulatory subunit 8	3.85	R4GMR5	DNA damage response, signal transduction by p53 class mediator resulting in cell cycle arrest, G1/S transition of mitotic cell cycle, RNA metabolic process, anaphase-promoting complex-dependent proteasomal ubiquitin-dependent protein catabolic process, antigen processing and presentation of exogenous peptide antigen via MHC class I, antigen processing and presentation of exogenous peptide antigen…	cytosol, nucleoplasm, proteasome accessory complex, proteasome complex, proteasome regulatory particle
LOC100129361	null	3.84	null
BPTF	Nucleosome-remodeling factor subunit BPTF	3.84	Q12830	ATP catabolic process, anterior/posterior pattern specification, brain development, chromatin remodeling, embryonic placenta development, endoderm development, negative regulation of transcription from RNA polymerase II promoter, positive regulation of transcription, DNA-templated, regulation of transcription, DNA-templated, transcription, DNA-templated	NURF complex, cytoplasm, microtubule cytoskeleton, nucleolus, nucleus	DNA-dependent ATPase activity, protein binding, sequence-specific DNA binding, transcription factor binding, zinc ion binding
CYC1	Cytochrome c1, heme protein, mitochondrial	3.84	P08574	cellular metabolic process, respiratory electron transport chain, response to glucagon, small molecule metabolic process	integral component of membrane, membrane, mitochondrial inner membrane, mitochondrion, respiratory chain	electron transporter, transferring electrons from CoQH2-cytochrome c reductase complex and cytochrome c oxidase complex activity, heme binding, iron ion binding
CNBP	Cellular nucleic acid-binding protein	3.83	P62633	cholesterol biosynthetic process, positive regulation of cell proliferation, positive regulation of transcription from RNA polymerase II promoter, positive regulation of transcription, DNA-templated, regulation of transcription, DNA-templated, transcription, DNA-templated	cytosol, endoplasmic reticulum, nucleus	nucleic acid binding, poly(A) RNA binding, protein binding, sequence-specific DNA binding transcription factor activity, single-stranded DNA binding, single-stranded RNA binding, zinc ion binding
EID1	EP300-interacting inhibitor of differentiation 1	3.83	Q9Y6B2	cell cycle, cell differentiation, negative regulation of transcription from RNA polymerase II promoter, negative regulation of transcription, DNA-templated, regulation of histone acetylation, transcription, DNA-templated	aggresome, cytoplasm, nucleolus, nucleus	histone acetyltransferase binding, histone acetyltransferase regulator activity, protein binding, transcription corepressor activity
IMPACT	Protein IMPACT	3.83	Q9P2X3	biological_process, negative regulation of protein phosphorylation, regulation of translational initiation	cellular_component, cytoplasm	molecular_function
AHSA1	Activator of 90 kDa heat shock protein ATPase homolog 1	3.83	O95433	positive regulation of ATPase activity, response to stress	cytoplasm, cytosol, endoplasmic reticulum	ATPase activator activity, chaperone binding, protein binding
TSPAN9	Tetraspanin-9	3.83	O75954	biological_process	integral component of membrane	molecular_function
ATF2	Cyclic AMP-dependent transcription factor ATF-2	3.83	P15336	MyD88-dependent toll-like receptor signaling pathway, MyD88-independent toll-like receptor signaling pathway, TRIF-dependent toll-like receptor signaling pathway, adipose tissue development, cellular response to DNA damage stimulus, chromatin organization, fat cell differentiation, histone acetylation, innate immune response, intra-S DNA damage checkpoint, outflow tract morphogenesis, positive re…	cytoplasm, membrane, mitochondrial outer membrane, nucleolus, nucleoplasm, nucleus, site of double-strand break	RNA polymerase II activating transcription factor binding, RNA polymerase II core promoter proximal region sequence-specific DNA binding transcription factor activity involved in positive regulation of transcription, RNA polymerase II distal enhancer sequence-specific DNA binding, RNA polymerase II distal enhancer sequence-specific DNA binding transcription factor activity, RNA polymerase II regu…
SNRPD1	Small nuclear ribonucleoprotein Sm D2	3.82	P62316	RNA metabolic process, RNA splicing, gene expression, mRNA splicing, via spliceosome, ncRNA metabolic process, spliceosomal complex assembly, spliceosomal snRNP assembly	SMN-Sm protein complex, U1 snRNP, U12-type spliceosomal complex, U4 snRNP, catalytic step 2 spliceosome, cytoplasm, cytosol, methylosome, nucleoplasm, nucleus, pICln-Sm protein complex, small nuclear ribonucleoprotein complex, spliceosomal complex	RNA binding, poly(A) RNA binding, protein binding
SIPA1L1	Signal-induced proliferation-associated 1-like protein 1	3.82	O43166	actin cytoskeleton reorganization, activation of Rap GTPase activity, biological_process, ephrin receptor signaling pathway, positive regulation of GTPase activity, regulation of Rap GTPase activity, regulation of axonogenesis, regulation of dendritic spine morphogenesis, regulation of small GTPase mediated signal transduction, regulation of synaptic plasticity	cell junction, cellular_component, cytoplasm, dendritic spine, postsynaptic density, postsynaptic membrane	GTPase activator activity, ephrin receptor binding, molecular_function
MMD	Monocyte to macrophage differentiation factor	3.81	Q15546	cytolysis	integral component of membrane, integral component of plasma membrane, late endosome membrane, lysosomal membrane, membrane	receptor activity
NAB2	NGFI-A-binding protein 2	3.81	Q15742	Schwann cell differentiation, cell proliferation, endochondral ossification, myelination, negative regulation of transcription from RNA polymerase III promoter, nervous system development, regulation of epidermis development, transcription, DNA-templated	nucleus	transcription corepressor activity, transcription factor binding
EFNB3	Ephrin-B3	3.81	Q15768	adult walking behavior, axon choice point recognition, axon guidance, cell-cell signaling, ephrin receptor signaling pathway, nervous system development, viral process	integral component of plasma membrane, plasma membrane	ephrin receptor binding, transmembrane-ephrin receptor activity
NTHL1	Endonuclease III-like protein 1	3.81	P78549	DNA catabolic process, endonucleolytic, DNA repair, base-excision repair, base-excision repair, AP site formation, depyrimidination, nucleotide-excision repair, DNA incision, 5'-to lesion	mitochondrion, nucleoplasm, nucleus	4 iron, 4 sulfur cluster binding, DNA N-glycosylase activity, DNA binding, DNA-(apurinic or apyrimidinic site) lyase activity, catalytic activity, double-stranded DNA binding, endonuclease activity, metal ion binding, protein binding
PTPLA	Very-long-chain (3R)-3-hydroxyacyl-CoA dehydratase 1	3.81	J3KT94	fatty acid biosynthetic process, multicellular organismal development, myotube differentiation, peptidyl-tyrosine dephosphorylation, protein dephosphorylation, regulation of G1/S transition of mitotic cell cycle, regulation of G2/M transition of mitotic cell cycle, signal transduction	endoplasmic reticulum membrane, integral component of membrane	lyase activity, protein tyrosine phosphatase activity
ELF1	ETS-related transcription factor Elf-1	3.8	Q5T9E7	cell differentiation, negative regulation of T cell receptor signaling pathway, positive regulation of transcription from RNA polymerase II promoter, positive regulation of transcription, DNA-templated, regulation of cytokine production, transcription from RNA polymerase II promoter	nucleolus, nucleus	RNA polymerase II core promoter proximal region sequence-specific DNA binding, RNA polymerase II core promoter proximal region sequence-specific DNA binding transcription factor activity involved in positive regulation of transcription, protein binding, sequence-specific DNA binding RNA polymerase II transcription factor activity, sequence-specific DNA binding transcription factor activity
TXN	Thioredoxin	3.8	P10599	cell proliferation, cell redox homeostasis, cell-cell signaling, cellular component movement, glycerol ether metabolic process, innate immune response, negative regulation of protein export from nucleus, negative regulation of transcription from RNA polymerase II promoter, nucleobase-containing small molecule interconversion, nucleobase-containing small molecule metabolic process, nucleotide-bind…	cytoplasm, cytosol, extracellular vesicular exosome, mitochondrion, nucleoplasm, nucleus	peptide disulfide oxidoreductase activity, poly(A) RNA binding, protein binding, protein disulfide oxidoreductase activity
MRPL23	39S ribosomal protein L23, mitochondrial	3.8	Q16540	translation	mitochondrial large ribosomal subunit, mitochondrion, nucleolus, ribosome	RNA binding, nucleotide binding, structural constituent of ribosome
PTP4A1	Protein tyrosine phosphatase type IVA 1	3.8	Q93096	cell cycle, dephosphorylation, multicellular organismal development, peptidyl-tyrosine dephosphorylation, positive regulation of cell migration	cytoplasm, cytoplasmic side of plasma membrane, early endosome, endoplasmic reticulum, nucleus, spindle	phosphatase activity, protein tyrosine phosphatase activity
MARS7	null	3.8	null
SGK1	Serine/threonine-protein kinase Sgk1	3.8	O00141	apoptotic process, cellular response to DNA damage stimulus, ion transmembrane transport, long-term memory, positive regulation of transporter activity, protein phosphorylation, regulation of apoptotic process, regulation of blood pressure, regulation of catalytic activity, regulation of cell growth, regulation of cell migration, regulation of cell proliferation, regulation of gastric acid secret…	cytoplasm, cytosol, endoplasmic reticulum membrane, mitochondrion, nucleolus, nucleus, plasma membrane	ATP binding, calcium channel regulator activity, chloride channel regulator activity, phosphatidylinositol binding, potassium channel regulator activity, protein kinase activity, protein serine/threonine kinase activity, protein serine/threonine/tyrosine kinase activity, sodium channel regulator activity
CPOX	Oxygen-dependent coproporphyrinogen-III oxidase, mitochondrial	3.79	P36551	heme biosynthetic process, oxidation-reduction process, porphyrin-containing compound biosynthetic process, porphyrin-containing compound metabolic process, protoporphyrinogen IX biosynthetic process, response to arsenic-containing substance, response to insecticide, response to iron ion, response to lead ion, response to methylmercury, small molecule metabolic process	mitochondrial inner membrane, mitochondrial intermembrane space, mitochondrion	coproporphyrinogen oxidase activity, protein homodimerization activity, structural constituent of eye lens
AAGAB	Alpha- and gamma-adaptin-binding protein p34	3.79	Q6PD74	protein transport	cytoplasm, cytosol, nucleolus, nucleus
PC	Pyruvate carboxylase, mitochondrial	3.79	P11498	biotin metabolic process, carbohydrate metabolic process, gluconeogenesis, glucose metabolic process, lipid metabolic process, metabolic process, oxaloacetate metabolic process, pyruvate metabolic process, small molecule metabolic process, vitamin metabolic process, water-soluble vitamin metabolic process	cytosol, mitochondrial inner membrane, mitochondrial matrix, mitochondrion	ATP binding, DNA binding, biotin binding, biotin carboxylase activity, metal ion binding, pyruvate carboxylase activity
NOL8	Nucleolar protein 8	3.79	Q76FK4	DNA replication, positive regulation of cell growth, rRNA processing	cytoplasm, nucleolus, nucleus	nucleic acid binding, nucleotide binding, poly(A) RNA binding, protein binding
AHCY	Adenosylhomocysteinase	3.78	P23526	S-adenosylhomocysteine catabolic process, cellular nitrogen compound metabolic process, chronic inflammatory response to antigenic stimulus, circadian sleep/wake cycle, homocysteine biosynthetic process, methylation, one-carbon metabolic process, response to hypoxia, response to nutrient, small molecule metabolic process, sulfur amino acid metabolic process, xenobiotic metabolic process	cytoplasm, cytosol, extracellular vesicular exosome, melanosome, neuron projection, nucleus	NAD binding, adenosylhomocysteinase activity, adenyl nucleotide binding, identical protein binding
ERCC1	DNA excision repair protein ERCC-1	3.78	P07992	DNA catabolic process, endonucleolytic, DNA recombination, DNA repair, UV protection, cell proliferation, chromosome organization, double-strand break repair, embryonic organ development, interstrand cross-link repair, isotype switching, male gonad development, mitotic recombination, multicellular organism growth, multicellular organismal aging, negative regulation of telomere maintenance, nuclei…	cytoplasm, nuclear chromosome, telomeric region, nucleolus, nucleoplasm, nucleotide-excision repair complex, nucleus, transcription factor TFIID complex	TBP-class protein binding, TFIID-class transcription factor binding, damaged DNA binding, endonuclease activity, protein C-terminus binding, protein binding, protein domain specific binding, single-stranded DNA binding, single-stranded DNA endodeoxyribonuclease activity, structure-specific DNA binding
POLI	DNA polymerase iota	3.78	X6R2I3	DNA repair, DNA-dependent DNA replication	intracellular, intracellular membrane-bounded organelle, nucleoplasm, nucleus	DNA-directed DNA polymerase activity, damaged DNA binding, metal ion binding, protein binding
HOMER3	Homer protein homolog 3	3.78	Q9NSC5	G-protein coupled glutamate receptor signaling pathway, protein targeting	basal part of cell, cell junction, cellular_component, cytoplasm, cytosol, plasma membrane, postsynaptic density, postsynaptic membrane	protein C-terminus binding, protein binding, protein domain specific binding
MON1B	Vacuolar fusion protein MON1 homolog B	3.77	Q7L1V2			protein binding
EIF5A	Eukaryotic translation initiation factor 5A-1	3.77	P63241	apoptotic process, cellular protein metabolic process, mRNA export from nucleus, nucleocytoplasmic transport, peptidyl-lysine modification to peptidyl-hypusine, positive regulation of cell proliferation, positive regulation of translational elongation, positive regulation of translational termination, post-translational protein modification, protein export from nucleus, translational frameshifting	annulate lamellae, cytoplasm, cytosol, endoplasmic reticulum membrane, membrane, nuclear pore, nucleus	RNA binding, U6 snRNA binding, poly(A) RNA binding, protein N-terminus binding, protein binding, ribosome binding, translation elongation factor activity
EMILIN1	EMILIN-1	3.77	Q9Y6C2	cell adhesion, extracellular matrix organization, positive regulation of cell-substrate adhesion	collagen trimer, extracellular region, proteinaceous extracellular matrix	extracellular matrix constituent conferring elasticity, identical protein binding, protein binding
TOR1AIP2	Torsin-1A-interacting protein 2	3.77	Q8NFQ8	endoplasmic reticulum organization, positive regulation of ATPase activity	endoplasmic reticulum, endoplasmic reticulum membrane, integral component of membrane, nuclear membrane	ATPase activator activity, ATPase binding
ENOSF1	Mitochondrial enolase superfamily member 1	3.76	X6RM24	cellular amino acid catabolic process, cellular carbohydrate catabolic process, metabolic process	cellular_component, mitochondrion	L-fuconate dehydratase activity, catalytic activity, isomerase activity, magnesium ion binding
TXNRD1	Thioredoxin reductase 1, cytoplasmic	3.76	Q16881	cell proliferation, cell redox homeostasis, cellular lipid metabolic process, mesoderm formation, nucleobase-containing small molecule interconversion, nucleobase-containing small molecule metabolic process, oxidation-reduction process, signal transduction, small molecule metabolic process	cytosol, mitochondrion, nucleolus, nucleus	NADP binding, electron carrier activity, flavin adenine dinucleotide binding, oxidoreductase activity, acting on a sulfur group of donors, NAD(P) as acceptor, protein binding, protein disulfide oxidoreductase activity, thioredoxin-disulfide reductase activity
DNPH1	2'-deoxynucleoside 5'-phosphate N-hydrolase 1	3.76	O43598	cell proliferation, deoxyribonucleoside monophosphate catabolic process, nucleoside metabolic process, nucleotide metabolic process, positive regulation of cell growth	cytoplasm, extracellular vesicular exosome, nucleolus, nucleus	deoxyribonucleoside 5'-monophosphate N-glycosidase activity, nucleoside deoxyribosyltransferase activity, protein homodimerization activity
COL10A1	Collagen alpha-1(X) chain	3.76	Q5QPC8	cartilage development, collagen catabolic process, endochondral ossification, extracellular matrix disassembly, extracellular matrix organization, skeletal system development	cell cortex, collagen trimer, endoplasmic reticulum lumen, extracellular region, proteinaceous extracellular matrix	metal ion binding
FEN1	Flap endonuclease 1	3.75	P39748	DNA catabolic process, endonucleolytic, DNA catabolic process, exonucleolytic, DNA repair, DNA replication, DNA replication, removal of RNA primer, DNA strand elongation involved in DNA replication, RNA phosphodiester bond hydrolysis, endonucleolytic, UV protection, base-excision repair, double-strand break repair, memory, mitotic cell cycle, nucleic acid phosphodiester bond hydrolysis, telomere …	membrane, mitochondrion, nucleolus, nucleoplasm, nucleus	5'-3' exonuclease activity, 5'-flap endonuclease activity, DNA binding, RNA-DNA hybrid ribonuclease activity, damaged DNA binding, double-stranded DNA binding, double-stranded DNA exodeoxyribonuclease activity, endonuclease activity, exonuclease activity, flap endonuclease activity, magnesium ion binding, manganese ion binding, nuclease activity, protein binding
CCNK	Cyclin-K	3.75	O75909	cellular response to DNA damage stimulus, in utero embryonic development, mitotic nuclear division, negative regulation of cell cycle arrest, protein phosphorylation, regulation of cyclin-dependent protein serine/threonine kinase activity, regulation of transcription, DNA-templated, transcription from RNA polymerase II promoter	cyclin K-CDK12 complex, cyclin K-CDK13 complex, nucleus	RNA polymerase II carboxy-terminal domain kinase activity, cyclin-dependent protein serine/threonine kinase activity, protein binding, protein kinase binding
TMF1	TATA element modulatory factor	3.75	P82094	Leydig cell differentiation, acrosome assembly, cellular response to organic cyclic compound, defense response to bacterium, luteinizing hormone secretion, negative regulation of apoptotic process, negative regulation of gene expression, positive regulation of cytokine production, positive regulation of testosterone secretion, regulation of proteasomal protein catabolic process, regulation of tra…	Golgi apparatus, Golgi membrane, endoplasmic reticulum, nucleus	DNA binding, protein binding, transcription cofactor activity
MRTO4	mRNA turnover protein 4 homolog	3.75	Q9UKD2	ribosome biogenesis	nuclear membrane, nucleolus, nucleus	poly(A) RNA binding
PAX9	Paired box protein Pax-9	3.75	P55771	cellular response to growth factor stimulus, endoderm development, face morphogenesis, negative regulation of transcription, DNA-templated, odontogenesis, positive regulation of transcription from RNA polymerase II promoter, regulation of odontogenesis, transcription, DNA-templated	nucleus	RNA polymerase II regulatory region sequence-specific DNA binding, RNA polymerase II transcription regulatory region sequence-specific DNA binding transcription factor activity involved in positive regulation of transcription, protein binding
MT1F	Metallothionein-1F	3.75	P04733	cellular response to cadmium ion, cellular response to zinc ion, negative regulation of growth	perinuclear region of cytoplasm	metal ion binding, zinc ion binding
CCP110	Centriolar coiled-coil protein of 110 kDa	3.75	O43303	G2/M transition of mitotic cell cycle, cell projection organization, centriole replication, centrosome duplication, mitotic cell cycle, regulation of cytokinesis	centriole, centrosome, cytosol, protein complex	protein binding
C17orf80	Uncharacterized protein C17orf80	3.75	Q9BSJ5	biological_process	integral component of membrane	molecular_function
COPG1	Coatomer subunit gamma-1	3.74	Q9Y678	COPI coating of Golgi vesicle, establishment of Golgi localization, intracellular protein transport, membrane organization, organelle transport along microtubule, retrograde vesicle-mediated transport, Golgi to ER, vesicle-mediated transport	COPI vesicle coat, Golgi membrane, cytosol	protein binding, structural molecule activity
ADNP2	ADNP homeobox protein 2	3.74	Q6IQ32	cellular response to oxidative stress, cellular response to retinoic acid, negative regulation of cell death, neuron differentiation, positive regulation of cell growth, regulation of transcription, DNA-templated, transcription, DNA-templated	cellular_component, nucleus	DNA binding, metal ion binding, molecular_function, protein binding
CD97	CD97 antigen	3.74	P48960	G-protein coupled receptor signaling pathway, cell adhesion, cell surface receptor signaling pathway, cell-cell signaling, cellular component movement, immune response, inflammatory response, neuropeptide signaling pathway	extracellular space, integral component of plasma membrane, membrane, plasma membrane	G-protein coupled receptor activity, calcium ion binding, protein binding, transmembrane signaling receptor activity
ARFIP1	Arfaptin-1	3.73	P53367	intracellular protein transport, regulation of protein secretion	Golgi membrane, cytosol	identical protein binding, molecular_function, protein domain specific binding
TKT	Transketolase	3.73	P29401	carbohydrate metabolic process, energy reserve metabolic process, glyceraldehyde-3-phosphate biosynthetic process, metabolic process, pentose-phosphate shunt, pentose-phosphate shunt, non-oxidative branch, regulation of growth, small molecule metabolic process, xylulose biosynthetic process	cytosol, extracellular vesicular exosome, nucleolus, nucleus, peroxisome	catalytic activity, metal ion binding, protein homodimerization activity, transketolase activity
C14orf1	Probable ergosterol biosynthetic protein 28	3.73	Q9UKR5	biological_process, sterol biosynthetic process	endoplasmic reticulum membrane, integral component of membrane, transport vesicle	molecular_function
CD320	CD320 antigen	3.73	Q9NPF0	cobalamin metabolic process, regulation of cell growth, small molecule metabolic process, vitamin metabolic process, water-soluble vitamin metabolic process	endoplasmic reticulum, endosome membrane, integral component of membrane, membrane, plasma membrane	cobalamin binding, growth factor activity
TSFM	Elongation factor Ts, mitochondrial	3.72	P43897	regulation of DNA-templated transcription, elongation, translational elongation	intracellular, mitochondrion, nucleus	poly(A) RNA binding, translation elongation factor activity
PHC2	Polyhomeotic-like protein 2	3.72	Q8IXK0	multicellular organismal development, spermatogenesis	PRC1 complex, PcG protein complex, heterochromatin, nucleolus, nucleoplasm, nucleus	DNA binding, protein binding, zinc ion binding
LRP8	Low-density lipoprotein receptor-related protein 8	3.72	Q14114	ammon gyrus development, blood coagulation, cellular response to cholesterol, cellular response to growth factor stimulus, cytokine-mediated signaling pathway, endocytosis, layer formation in cerebral cortex, lipid metabolic process, negative regulation of transcription from RNA polymerase II promoter, phototransduction, visible light, positive regulation of CREB transcription factor activity, po…	caveola, dendrite, extracellular region, integral component of membrane, membrane, microtubule associated complex, neuronal cell body, plasma membrane, postsynaptic density, receptor complex	apolipoprotein binding, calcium ion binding, high-density lipoprotein particle binding, kinesin binding, protein binding, reelin receptor activity, transmembrane signaling receptor activity, very-low-density lipoprotein particle receptor activity
BAX	Apoptosis regulator BAX	3.72	Q07812	B cell apoptotic process, B cell homeostasis, B cell homeostatic proliferation, B cell negative selection, B cell receptor apoptotic signaling pathway, Sertoli cell proliferation, T cell homeostatic proliferation, activation of cysteine-type endopeptidase activity involved in apoptotic process, activation of cysteine-type endopeptidase activity involved in apoptotic process by cytochrome c, activ…	BAX complex, Bcl-2 family protein complex, cytosol, endoplasmic reticulum, endoplasmic reticulum membrane, membrane, mitochondrial outer membrane, mitochondrial permeability transition pore complex, mitochondrion, nucleus, pore complex	BH3 domain binding, channel activity, identical protein binding, lipid binding, protein binding, protein heterodimerization activity, protein homodimerization activity
ERGIC2	Endoplasmic reticulum-Golgi intermediate compartment protein 2	3.72	Q96RQ1	vesicle-mediated transport	Golgi apparatus, endoplasmic reticulum membrane, endoplasmic reticulum-Golgi intermediate compartment membrane, integral component of membrane, intracellular membrane-bounded organelle, membrane, nucleolus
PSMB6	Proteasome subunit beta type-6	3.72	P28072	DNA damage response, signal transduction by p53 class mediator resulting in cell cycle arrest, G1/S transition of mitotic cell cycle, RNA metabolic process, anaphase-promoting complex-dependent proteasomal ubiquitin-dependent protein catabolic process, antigen processing and presentation of exogenous peptide antigen via MHC class I, antigen processing and presentation of exogenous peptide antigen…	cytosol, nucleoplasm, proteasome complex, proteasome core complex	endopeptidase activity, threonine-type endopeptidase activity
TDG	G/T mismatch-specific thymine DNA glycosylase	3.71	Q13569	DNA demethylation, DNA repair, base-excision repair, base-excision repair, AP site formation, chromatin modification, depyrimidination, embryo development, mismatch repair, negative regulation of chromatin binding, negative regulation of protein binding, negative regulation of transcription from RNA polymerase II promoter, regulation of gene expression, epigenetic, transcription from RNA polymera…	PML body, nucleolus, nucleoplasm, nucleus, plasma membrane	DNA N-glycosylase activity, RNA polymerase II transcription cofactor activity, SUMO binding, damaged DNA binding, double-stranded DNA binding, hydrolase activity, hydrolyzing N-glycosyl compounds, mismatched DNA binding, protein binding, protein homodimerization activity, protein kinase C binding, pyrimidine-specific mismatch base pair DNA N-glycosylase activity, structure-specific DNA binding
RPN1	Dolichyl-diphosphooligosaccharide--protein glycosyltransferase subunit 1	3.71	P04843	SRP-dependent cotranslational protein targeting to membrane, cellular protein metabolic process, cellular protein modification process, gene expression, post-translational protein modification, protein N-linked glycosylation via asparagine, protein glycosylation, translation	endoplasmic reticulum membrane, integral component of membrane, melanosome, membrane, oligosaccharyltransferase complex, rough endoplasmic reticulum	dolichyl-diphosphooligosaccharide-protein glycotransferase activity, poly(A) RNA binding
TSC22D1	TSC22 domain family protein 1	3.71	Q15714	negative regulation of apoptotic process, positive regulation of apoptotic process, positive regulation of cell proliferation, regulation of transcription, DNA-templated, transcription from RNA polymerase II promoter	cytoplasm, nucleus	protein binding, sequence-specific DNA binding transcription factor activity
ACTL6A	Actin-like protein 6A	3.71	O96019	ATP-dependent chromatin remodeling, DNA recombination, DNA repair, chromatin organization, chromatin remodeling, histone H2A acetylation, histone H4 acetylation, nervous system development, neural retina development, regulation of growth, regulation of transcription from RNA polymerase II promoter, signal transduction, transcription, DNA-templated	Ino80 complex, NuA4 histone acetyltransferase complex, SWI/SNF complex, npBAF complex, nuclear chromatin, nucleoplasm, nucleus, plasma membrane	RNA polymerase II core promoter proximal region sequence-specific DNA binding, RNA polymerase II distal enhancer sequence-specific DNA binding, chromatin binding, nucleosomal DNA binding, protein binding, transcription coactivator activity
NACAP1	null	3.71	null
PSMD2	26S proteasome non-ATPase regulatory subunit 2	3.71	Q13200	DNA damage response, signal transduction by p53 class mediator resulting in cell cycle arrest, G1/S transition of mitotic cell cycle, RNA metabolic process, anaphase-promoting complex-dependent proteasomal ubiquitin-dependent protein catabolic process, antigen processing and presentation of exogenous peptide antigen via MHC class I, antigen processing and presentation of exogenous peptide antigen…	cytosol, membrane, nucleoplasm, proteasome accessory complex, proteasome complex, proteasome regulatory particle	enzyme regulator activity, protein binding
MRPL17	39S ribosomal protein L17, mitochondrial	3.71	Q9NRX2	translation	mitochondrial inner membrane, ribosome	protein domain specific binding, structural constituent of ribosome
MBOAT7	Lysophospholipid acyltransferase 7	3.71	Q96N66	glycerophospholipid biosynthetic process, layer formation in cerebral cortex, phosphatidylinositol acyl-chain remodeling, phosphatidylinositol metabolic process, phospholipid metabolic process, small molecule metabolic process, ventricular system development	endoplasmic reticulum membrane, integral component of membrane, membrane	lysophospholipid acyltransferase activity, protein binding
FMR1	FMR1 protein	3.69	Q8IXW7	central nervous system development, mRNA transport, negative regulation of translational initiation	cytoplasm, cytoplasmic stress granule, dendritic shaft, dendritic spine, mRNA cap binding complex, membrane, nucleolus, nucleoplasm, polysomal ribosome, synapse	RNA binding, mRNA binding, microtubule binding, poly(A) RNA binding, protein binding
UBE2W	Ubiquitin-conjugating enzyme E2 W	3.69	X6REH9	DNA repair, cellular response to misfolded protein, metabolic process, misfolded or incompletely synthesized protein catabolic process, proteasome-mediated ubiquitin-dependent protein catabolic process, protein K11-linked ubiquitination, protein monoubiquitination	nucleus	ATP binding, acid-amino acid ligase activity, ubiquitin protein ligase binding, ubiquitin-protein transferase activity
GGCT	Gamma-glutamylcyclotransferase	3.69	O75223	glutathione biosynthetic process, glutathione derivative biosynthetic process, release of cytochrome c from mitochondria, small molecule metabolic process, xenobiotic metabolic process	cytosol	gamma-glutamylcyclotransferase activity, protein homodimerization activity
NUDT15	Probable 8-oxo-dGTP diphosphatase NUDT15	3.69	Q9NV35	GTP catabolic process, dGTP catabolic process, nucleobase-containing small molecule catabolic process, nucleobase-containing small molecule metabolic process, small molecule metabolic process	cytosol	8-oxo-7,8-dihydrodeoxyguanosine triphosphate pyrophosphatase activity, 8-oxo-7,8-dihydroguanosine triphosphate pyrophosphatase activity, metal ion binding
APIP	Methylthioribulose-1-phosphate dehydratase	3.69	S4R3D6	L-methionine biosynthetic process from S-adenosylmethionine, L-methionine biosynthetic process from methylthioadenosine, apoptotic process, cellular nitrogen compound metabolic process, negative regulation of apoptotic process, polyamine metabolic process, regulation of ERK1 and ERK2 cascade, small molecule metabolic process, sulfur amino acid metabolic process	cytoplasm, cytosol	identical protein binding, metal ion binding, methylthioribulose 1-phosphate dehydratase activity, protein binding, zinc ion binding
IFNGR1	Interferon gamma receptor 1	3.68	Q5TFD1	cytokine-mediated signaling pathway, interferon-gamma-mediated signaling pathway, regulation of interferon-gamma-mediated signaling pathway, response to virus, signal transduction	dendrite, endoplasmic reticulum, integral component of plasma membrane, membrane, plasma membrane, postsynaptic density, vesicle	cytokine binding, interferon-gamma receptor activity, protein binding
RUVBL2	RuvB-like 2	3.68	X6R2L4	ATP catabolic process, DNA duplex unwinding, DNA recombination, DNA repair, cellular response to UV, cellular response to estradiol stimulus, chromatin organization, chromatin remodeling, histone H2A acetylation, histone H4 acetylation, negative regulation of estrogen receptor binding, protein folding, regulation of growth, transcription, DNA-templated	Ino80 complex, MLL1 complex, NuA4 histone acetyltransferase complex, Swr1 complex, cytoplasm, intracellular, membrane, nuclear euchromatin, nuclear matrix, nucleolus, nucleoplasm, nucleus, ribonucleoprotein complex	ATP binding, ATP-dependent 5'-3' DNA helicase activity, ATP-dependent DNA helicase activity, ATPase activity, DNA helicase activity, RNA polymerase II core promoter sequence-specific DNA binding, RNA polymerase II distal enhancer sequence-specific DNA binding, chromatin DNA binding, damaged DNA binding, identical protein binding, protein binding, unfolded protein binding
SIK1	Serine/threonine-protein kinase SIK1	3.68	P57059	cardiac muscle cell differentiation, cell cycle, entrainment of circadian clock by photoperiod, intracellular signal transduction, negative regulation of CREB transcription factor activity, negative regulation of gluconeogenesis, negative regulation of triglyceride biosynthetic process, positive regulation of anoikis, protein autophosphorylation, protein phosphorylation, regulation of cell differ…	cytoplasm, nucleus	14-3-3 protein binding, ATP binding, cAMP response element binding protein binding, magnesium ion binding, protein binding, protein kinase binding, protein serine/threonine kinase activity
PFDN6	Prefoldin subunit 6	3.68	O15212	'de novo' posttranslational protein folding, cellular protein metabolic process, chaperone-mediated protein complex assembly, protein folding	prefoldin complex	chaperone binding, unfolded protein binding
PGAP1	GPI inositol-deacylase	3.68	Q75T13	C-terminal protein lipidation, GPI anchor metabolic process, anterior/posterior axis specification, attachment of GPI anchor to protein, cellular protein metabolic process, embryonic pattern specification, forebrain regionalization, head development, intracellular protein transport, myo-inositol transport, nucleic acid phosphodiester bond hydrolysis, post-translational protein modification, senso…	endoplasmic reticulum, endoplasmic reticulum membrane, integral component of membrane	hydrolase activity, acting on ester bonds, nuclease activity, phosphoric ester hydrolase activity
MORC3	MORC family CW-type zinc finger protein 3	3.68	Q14149	cell aging, maintenance of protein location in nucleus, negative regulation of fibroblast proliferation, peptidyl-serine phosphorylation, post-embryonic development, protein phosphorylation, protein stabilization	PML body	zinc ion binding
RFX7	DNA-binding protein RFX7	3.68	Q2KHR2	regulation of transcription, DNA-templated	nucleus	DNA binding
SACM1L	Phosphatidylinositide phosphatase SAC1	3.67	Q9NTJ5	biological_process, metabolic process, phosphatidylinositol biosynthetic process, phosphatidylinositol dephosphorylation, phospholipid metabolic process, small molecule metabolic process	Golgi apparatus, Golgi membrane, alpha-amino-3-hydroxy-5-methyl-4-isoxazolepropionic acid selective glutamate receptor complex, endoplasmic reticulum membrane, integral component of endoplasmic reticulum membrane	phosphatase activity, phosphatidylinositol bisphosphate phosphatase activity, phosphatidylinositol-3-phosphatase activity, phosphatidylinositol-4-phosphate phosphatase activity, phosphoric ester hydrolase activity, protein binding
GADD45GIP1	Growth arrest and DNA damage-inducible proteins-interacting protein 1	3.67	Q8TAE8	cell cycle, viral process	mitochondrion, nucleus	protein binding
ILF2	Interleukin enhancer-binding factor 2	3.67	X6R6Z1	immune response, metabolic process, positive regulation of transcription, DNA-templated, transcription, DNA-templated	cytoplasm, membrane, nucleolus, nucleus, ribonucleoprotein complex	ATP binding, DNA binding, RNA binding, double-stranded RNA binding, poly(A) RNA binding, protein binding, transferase activity
SRPK1	SRSF protein kinase 1	3.67	Q96SB4	RNA splicing, chromosome segregation, innate immune response, intracellular signal transduction, mRNA processing, negative regulation of viral genome replication, positive regulation of viral genome replication, protein phosphorylation, regulation of mRNA processing, regulation of mRNA splicing, via spliceosome, sperm chromatin condensation, viral process	cytoplasm, endoplasmic reticulum, nuclear matrix, nucleus, plasma membrane	ATP binding, magnesium ion binding, poly(A) RNA binding, protein binding, protein kinase activity, protein serine/threonine kinase activity
NDUFS7	NADH dehydrogenase "ubiquinone" iron-sulfur protein 7, mitochondrial	3.67	O75251	cellular metabolic process, mitochondrial electron transport, NADH to ubiquinone, mitochondrial respiratory chain complex I assembly, oxidation-reduction process, respiratory electron transport chain, small molecule metabolic process	mitochondrial inner membrane, mitochondrial respiratory chain complex I, neuron projection, neuronal cell body, synaptic membrane	4 iron, 4 sulfur cluster binding, NADH dehydrogenase (ubiquinone) activity, NADH dehydrogenase activity, metal ion binding, oxidoreductase activity, acting on NAD(P)H, quinone or similar compound as acceptor, protease binding, protein binding, quinone binding
METAP2	Methionine aminopeptidase 2	3.67	P50579	N-terminal protein amino acid modification, metabolic process, peptidyl-methionine modification, phototransduction, visible light, protein initiator methionine removal, protein processing, proteolysis, regulation of rhodopsin mediated signaling pathway, rhodopsin mediated signaling pathway	cytoplasm, cytosol, plasma membrane	aminopeptidase activity, hydrolase activity, metal ion binding, metalloaminopeptidase activity, metalloexopeptidase activity, poly(A) RNA binding
PTPRK	Receptor-type tyrosine-protein phosphatase kappa	3.66	Q5TG12	cell adhesion, cell migration, cellular response to UV, cellular response to reactive oxygen species, focal adhesion assembly, negative regulation of cell cycle, negative regulation of cell migration, negative regulation of cell proliferation, negative regulation of keratinocyte proliferation, negative regulation of transcription, DNA-templated, peptidyl-tyrosine dephosphorylation, protein dephos…	adherens junction, axon, cell surface, cell-cell junction, dendrite, integral component of membrane, integral component of plasma membrane, leading edge membrane, membrane, neuronal cell body, photoreceptor outer segment	beta-catenin binding, gamma-catenin binding, protein binding, protein kinase binding, protein tyrosine phosphatase activity, transmembrane receptor protein tyrosine phosphatase activity
KIAA0368	Proteasome-associated protein ECM29 homolog	3.66	Q5VYK3	ER-associated ubiquitin-dependent protein catabolic process	ER to Golgi transport vesicle, centrosome, cytoplasmic membrane-bounded vesicle, early endosome, endocytic vesicle, endoplasmic reticulum, endoplasmic reticulum-Golgi intermediate compartment, late endosome, membrane, multivesicular body, nucleus, proteasome complex, trans-Golgi network	molecular_function
PRPF38B	Pre-mRNA-splicing factor 38B	3.66	Q5VTL8	RNA splicing, mRNA processing	spliceosomal complex	poly(A) RNA binding
SEC14L1P1	null	3.66	null
LDLR	Low-density lipoprotein receptor	3.65	P01130	cholesterol homeostasis, cholesterol import, cholesterol metabolic process, cholesterol transport, endocytosis, intestinal cholesterol absorption, lipid metabolic process, lipoprotein catabolic process, lipoprotein metabolic process, low-density lipoprotein particle clearance, phospholipid transport, phototransduction, visible light, positive regulation of triglyceride biosynthetic process, recep…	Golgi apparatus, cell surface, clathrin-coated endocytic vesicle membrane, coated pit, early endosome, endosome membrane, external side of plasma membrane, integral component of membrane, integral component of plasma membrane, late endosome, low-density lipoprotein particle, lysosome, membrane, plasma membrane, receptor complex	calcium ion binding, glycoprotein binding, low-density lipoprotein particle binding, low-density lipoprotein receptor activity, protein binding, very-low-density lipoprotein particle receptor activity
POLR3F	DNA-directed RNA polymerase III subunit RPC6	3.65	Q9H1D9	defense response to virus, gene expression, innate immune response, positive regulation of innate immune response, positive regulation of interferon-beta production, positive regulation of type I interferon production, regulation of transcription from RNA polymerase III promoter, termination of RNA polymerase III transcription, transcription elongation from RNA polymerase III promoter, transcript…	DNA-directed RNA polymerase III complex, cytosol, nucleoplasm	DNA binding, DNA-directed RNA polymerase activity, RNA polymerase III activity, protein binding
KLHL2	Kelch-like protein 2	3.65	O95198	protein ubiquitination	Cul3-RING ubiquitin ligase complex, actin cytoskeleton, cytoplasm, cytosol, lamellipodium, ruffle	actin binding, protein binding
SMNDC1	Survival of motor neuron-related-splicing factor 30	3.65	O75940	RNA splicing, RNA splicing, via transesterification reactions, apoptotic process, mRNA processing	Cajal body, cytoplasm, intermediate filament cytoskeleton, nuclear speck, nucleus, spliceosomal complex	poly(A) RNA binding, protein binding
SMARCA5	SWI/SNF-related matrix-associated actin-dependent regulator of chromatin subfamily A member 5	3.65	O60264	ATP catabolic process, ATP-dependent chromatin remodeling, CENP-A containing nucleosome assembly, DNA-templated transcription, initiation, chromatin remodeling, chromatin silencing at rDNA, double-strand break repair, nucleosome assembly, nucleosome positioning, regulation of transcription from RNA polymerase II promoter	NURF complex, RSF complex, chromatin silencing complex, condensed chromosome, nuclear replication fork, nucleoplasm, nucleus	ATP binding, ATPase activity, DNA binding, helicase activity, histone binding, nucleosome binding, protein binding
ZMAT5	Zinc finger matrin-type protein 5	3.65	Q9UDW3	RNA splicing, mRNA processing	U12-type spliceosomal complex, nucleolus, nucleus	zinc ion binding
ZNF787	Zinc finger protein 787	3.65	Q6DD87	regulation of transcription, DNA-templated, transcription, DNA-templated	nucleus	DNA binding, metal ion binding
INSIG1	Insulin-induced gene 1 protein	3.65	O15503	SREBP signaling pathway, cell proliferation, cholesterol biosynthetic process, cholesterol metabolic process, cranial suture morphogenesis, inner ear morphogenesis, metabolic process, middle ear morphogenesis, negative regulation of cargo loading into COPII-coated vesicle, negative regulation of fat cell differentiation, negative regulation of fatty acid biosynthetic process, negative regulation …	SREBP-SCAP-Insig complex, endoplasmic reticulum, endoplasmic reticulum membrane	protein binding
PSMA4	Proteasome subunit alpha type-4	3.65	P25789	DNA damage response, signal transduction by p53 class mediator resulting in cell cycle arrest, G1/S transition of mitotic cell cycle, RNA metabolic process, anaphase-promoting complex-dependent proteasomal ubiquitin-dependent protein catabolic process, antigen processing and presentation of exogenous peptide antigen via MHC class I, antigen processing and presentation of exogenous peptide antigen…	cytoplasm, cytoplasmic mRNA processing body, cytosol, nucleoplasm, nucleus, proteasome complex, proteasome core complex, proteasome core complex, alpha-subunit complex	protein binding, threonine-type endopeptidase activity
FKBP1B	Peptidyl-prolyl cis-trans isomerase FKBP1B	3.65	P68106	'de novo' protein folding, T cell proliferation, calcium ion transmembrane transport, calcium-mediated signaling using intracellular calcium source, cell communication by electrical coupling involved in cardiac conduction, chaperone-mediated protein folding, insulin secretion, negative regulation of heart rate, negative regulation of insulin secretion involved in cellular response to glucose stim…	calcium channel complex, cytoplasm, cytosol, membrane, sarcoplasmic reticulum membrane	FK506 binding, cyclic nucleotide binding, ion channel binding, peptidyl-prolyl cis-trans isomerase activity, protein binding, receptor binding, ryanodine-sensitive calcium-release channel activity
ZNF668	Zinc finger protein 668	3.64	Q96K58	regulation of transcription, DNA-templated, transcription, DNA-templated	nucleus	DNA binding, metal ion binding, nucleic acid binding, sequence-specific DNA binding transcription factor activity
TFPI	Tissue factor pathway inhibitor	3.64	P10646	blood coagulation, blood coagulation, extrinsic pathway, negative regulation of endopeptidase activity	anchored component of membrane, cell surface, endoplasmic reticulum, extracellular region, extracellular space, organelle membrane, plasma membrane	endopeptidase inhibitor activity, serine-type endopeptidase inhibitor activity
ARMCX4	Armadillo repeat-containing X-linked protein 4	3.64	Q5H9R4		integral component of membrane
PPIP5K2	Inositol hexakisphosphate and diphosphoinositol-pentakisphosphate kinase 2	3.64	O43314	dephosphorylation, inositol metabolic process, inositol phosphate metabolic process, phosphorylation, small molecule metabolic process	cytosol	ATP binding, acid phosphatase activity, diphosphoinositol-pentakisphosphate kinase activity, inositol hexakisphosphate 1-kinase activity, inositol hexakisphosphate 3-kinase activity, inositol hexakisphosphate 5-kinase activity, inositol-1,3,4,5,6-pentakisphosphate kinase activity
PTK2B	Protein-tyrosine kinase 2-beta	3.64	Q14289	MAPK cascade, activation of Janus kinase activity, activation of Rac GTPase activity, angiogenesis, apoptotic process, blood vessel endothelial cell migration, bone resorption, cell surface receptor signaling pathway, cellular defense response, cellular response to retinoic acid, chemokine-mediated signaling pathway, epidermal growth factor receptor signaling pathway, focal adhesion assembly, gli…	N-methyl-D-aspartate selective glutamate receptor complex, apical dendrite, axon, cell body, cell cortex, cytoplasm, cytoskeleton, cytosol, dendrite, focal adhesion, growth cone, lamellipodium, membrane raft, neuronal cell body, nucleolus, nucleus, perinuclear region of cytoplasm, postsynaptic density	3-phosphoinositide-dependent protein kinase binding, ATP binding, N-methyl-D-aspartate selective glutamate receptor activity, calmodulin-dependent protein kinase activity, non-membrane spanning protein tyrosine kinase activity, protein binding, protein complex binding, protein kinase activity, protein tyrosine kinase activity, signal transducer activity
CLK1	Dual specificity protein kinase CLK1	3.64	P49759	cell proliferation, peptidyl-serine phosphorylation, peptidyl-threonine phosphorylation, peptidyl-tyrosine phosphorylation, protein autophosphorylation, protein phosphorylation, regulation of RNA splicing	cytoplasm, nucleus	ATP binding, non-membrane spanning protein tyrosine kinase activity, protein serine/threonine kinase activity, protein serine/threonine/tyrosine kinase activity
MYC	Myc proto-oncogene protein	3.63	P01106	MAPK cascade, Notch signaling pathway, branching involved in ureteric bud morphogenesis, canonical Wnt signaling pathway, cellular iron ion homeostasis, cellular response to DNA damage stimulus, cellular response to UV, chromatin remodeling, chromosome organization, energy reserve metabolic process, fibroblast apoptotic process, gene expression, negative regulation of apoptotic process, negative …	nucleolus, nucleoplasm, nucleus, protein complex	DNA binding, E-box binding, RNA polymerase II core promoter proximal region sequence-specific DNA binding, RNA polymerase II core promoter proximal region sequence-specific DNA binding transcription factor activity involved in positive regulation of transcription, protein binding, protein complex binding, protein dimerization activity, repressing transcription factor binding, sequence-specific DN…
TCEA2	TCEA2 protein	3.63	Q86VL0	DNA-templated transcription, elongation, positive regulation of transcription from RNA polymerase II promoter, regulation of DNA-templated transcription, elongation, regulation of transcription from RNA polymerase II promoter, transcription, DNA-templated, translational elongation	centrosome, nucleolus, nucleus, transcription elongation factor complex	DNA binding, protein binding, translation elongation factor activity, zinc ion binding
MCFD2	Multiple coagulation factor deficiency protein 2	3.62	Q8NI22	cellular protein metabolic process, post-translational protein modification, protein N-linked glycosylation via asparagine, protein transport, vesicle-mediated transport	ER to Golgi transport vesicle membrane, Golgi apparatus, endoplasmic reticulum, endoplasmic reticulum-Golgi intermediate compartment	calcium ion binding
ARMC1	Armadillo repeat-containing protein 1	3.62	Q9NVT9	metal ion transport	mitochondrion	metal ion binding
THBS1	Thrombospondin-1	3.62	P07996	activation of MAPK activity, behavioral response to pain, blood coagulation, blood vessel morphogenesis, cell adhesion, cell cycle arrest, cell migration, cellular response to growth factor stimulus, cellular response to heat, cellular response to tumor necrosis factor, chronic inflammatory response, endocardial cushion development, engulfment of apoptotic cell, extracellular matrix organization,…	cell surface, cytoplasm, endoplasmic reticulum, external side of plasma membrane, extracellular matrix, extracellular region, extracellular space, extracellular vesicular exosome, fibrinogen complex, platelet alpha granule, platelet alpha granule lumen, sarcoplasmic reticulum, secretory granule	calcium ion binding, collagen V binding, extracellular matrix binding, fibrinogen binding, fibroblast growth factor binding, fibronectin binding, glycoprotein binding, heparin binding, identical protein binding, integrin binding, laminin binding, low-density lipoprotein particle binding, phosphatidylserine binding, protein binding, proteoglycan binding, transforming growth factor beta binding
RBM3	Putative RNA-binding protein 3	3.62	P98179	RNA processing, positive regulation of translation, production of miRNAs involved in gene silencing by miRNA, regulation of translation, response to cold, translation	cytoplasm, dendrite, large ribosomal subunit, nucleus	RNA binding, nucleotide binding, poly(A) RNA binding, protein binding, ribosomal large subunit binding
CDK7	Cyclin-dependent kinase 7	3.62	P50613	7-methylguanosine mRNA capping, ATP catabolic process, DNA repair, G1/S transition of mitotic cell cycle, G2/M transition of mitotic cell cycle, androgen receptor signaling pathway, cell cycle arrest, cell division, cell proliferation, gene expression, mitotic cell cycle, nucleotide-excision repair, nucleotide-excision repair, DNA damage removal, positive regulation of transcription from RNA poly…	cytoplasm, holo TFIIH complex, mitochondrion, nucleoplasm, nucleus, perinuclear region of cytoplasm	ATP binding, DNA-dependent ATPase activity, RNA polymerase II carboxy-terminal domain kinase activity, androgen receptor binding, cyclin-dependent protein serine/threonine kinase activity, protein C-terminus binding, protein binding, protein kinase activity, protein serine/threonine kinase activity, transcription coactivator activity
MRPS16	28S ribosomal protein S16, mitochondrial	3.62	Q9Y3D3	translation	mitochondrial small ribosomal subunit, ribosome	protein binding, structural constituent of ribosome
CLCC1	Chloride channel CLIC-like protein 1	3.62	Q96S66	chloride transmembrane transport	Golgi apparatus, endoplasmic reticulum, integral component of membrane, intracellular membrane-bounded organelle, membrane, nucleus	chloride channel activity
NDUFC1	NADH dehydrogenase "ubiquinone" 1 subunit C1, mitochondrial	3.61	O43677	cellular metabolic process, mitochondrial electron transport, NADH to ubiquinone, respiratory electron transport chain, small molecule metabolic process	integral component of membrane, mitochondrial inner membrane, mitochondrial respiratory chain complex I, mitochondrion	NADH dehydrogenase (ubiquinone) activity
C1orf63	null	3.61	null
TCF12	Transcription factor 12	3.61	Q99081	immune response, muscle organ development, positive regulation of neuron differentiation, positive regulation of transcription, DNA-templated, regulation of transcription from RNA polymerase II promoter, transcription, DNA-templated	nucleus, transcription factor complex	E-box binding, protein binding, protein dimerization activity, protein heterodimerization activity, sequence-specific DNA binding transcription factor activity, transcription regulatory region DNA binding
PDIA3	Protein disulfide-isomerase A3	3.61	P30101	antigen processing and presentation of exogenous peptide antigen via MHC class I, antigen processing and presentation of exogenous peptide antigen via MHC class I, TAP-dependent, antigen processing and presentation of peptide antigen via MHC class I, cell redox homeostasis, cellular protein metabolic process, glycerol ether metabolic process, metabolic process, oxidation-reduction process, positi…	cell surface, endoplasmic reticulum, endoplasmic reticulum lumen, melanosome	cysteine-type endopeptidase activity, isomerase activity, phospholipase C activity, poly(A) RNA binding, protein binding, protein disulfide isomerase activity, protein disulfide oxidoreductase activity
RPL38	60S ribosomal protein L38	3.61	P63173	90S preribosome assembly, RNA metabolic process, SRP-dependent cotranslational protein targeting to membrane, axial mesoderm development, cellular protein metabolic process, gene expression, mRNA metabolic process, middle ear morphogenesis, nuclear-transcribed mRNA catabolic process, nonsense-mediated decay, ossification, regulation of translation, sensory perception of sound, skeletal system dev…	cytosol, cytosolic large ribosomal subunit, eukaryotic 80S initiation complex, ribosome	RNA binding, structural constituent of ribosome
MED7	Mediator of RNA polymerase II transcription subunit 7	3.6	O43513	gene expression, regulation of transcription from RNA polymerase II promoter, stem cell maintenance, transcription from RNA polymerase II promoter, transcription initiation from RNA polymerase II promoter	mediator complex, mitochondrion, nuclear membrane, nucleoplasm, nucleus, transcription factor complex	RNA polymerase II transcription cofactor activity, protein binding, transcription coactivator activity
FHOD3	Formin-like protein 3	3.6	Q8IVF7	actin cytoskeleton organization, actin filament network formation, actin filament organization, cardiac myofibril assembly, cell migration, cytoskeleton organization, negative regulation of actin filament polymerization, regulation of cell shape, sarcomere organization	Z disc, cytoplasm, striated muscle thin filament	GTPase activating protein binding, Rho GTPase binding, actin binding, protein binding
INTS6	Integrator complex subunit 6	3.6	Q9UL03	signal transduction, snRNA processing	actin cytoskeleton, integrator complex, nucleolus, nucleus	protein binding, transmembrane signaling receptor activity
STK39	STE20/SPS1-related proline-alanine-rich protein kinase	3.59	Q9UEW8	cellular hypotonic response, positive regulation of potassium ion transport, protein phosphorylation, regulation of inflammatory response, response to stress	apical plasma membrane, basolateral plasma membrane, cytoplasm, cytoskeleton, nucleus	ATP binding, protein binding, protein kinase binding, receptor signaling protein serine/threonine kinase activity
STT3A	Dolichyl-diphosphooligosaccharide--protein glycosyltransferase subunit STT3A	3.59	P46977	cellular protein metabolic process, co-translational protein modification, post-translational protein modification, protein N-linked glycosylation via asparagine, protein glycosylation	endoplasmic reticulum membrane, integral component of membrane, membrane, oligosaccharyltransferase complex	dolichyl-diphosphooligosaccharide-protein glycotransferase activity, oligosaccharyl transferase activity, protein binding
GSTP1	Glutathione S-transferase P	3.59	P09211	cellular response to lipopolysaccharide, central nervous system development, common myeloid progenitor cell proliferation, glutathione derivative biosynthetic process, glutathione metabolic process, metabolic process, negative regulation of ERK1 and ERK2 cascade, negative regulation of I-kappaB kinase/NF-kappaB signaling, negative regulation of JUN kinase activity, negative regulation of MAP kina…	TRAF2-GSTP1 complex, cytoplasm, cytosol, extracellular vesicular exosome, intracellular, mitochondrion, nucleus, plasma membrane	JUN kinase binding, S-nitrosoglutathione binding, dinitrosyl-iron complex binding, glutathione transferase activity, kinase regulator activity, nitric oxide binding, protein binding
ATP1B1	Sodium/potassium-transporting ATPase subunit beta-1	3.59	V9GYR2	blood coagulation, cardiac muscle contraction, cell adhesion, cell communication by electrical coupling involved in cardiac conduction, cellular potassium ion homeostasis, cellular sodium ion homeostasis, ion transmembrane transport, leukocyte migration, membrane repolarization, membrane repolarization during cardiac muscle cell action potential, positive regulation of potassium ion import, posit…	apical plasma membrane, basolateral plasma membrane, caveola, extracellular vesicular exosome, plasma membrane, sodium:potassium-exchanging ATPase complex	ATPase binding, MHC class II protein complex binding, protein binding, sodium:potassium-exchanging ATPase activity
MST4	Serine/threonine-protein kinase MST4	3.58	Q9P289	apoptotic process, cellular component disassembly involved in execution phase of apoptosis, protein phosphorylation, regulation of apoptotic process	Golgi apparatus, Golgi membrane, centrosome, cytoplasm, cytosol, extracellular vesicular exosome, nucleus	ATP binding, identical protein binding, magnesium ion binding, protein binding, protein kinase activity, protein serine/threonine kinase activity
TRIM2	Tripartite motif-containing protein 2	3.58	Q9C040	cell death, protein ubiquitination, regulation of neuron apoptotic process	cytoplasm, intracellular	ligase activity, protein binding, ubiquitin-protein transferase activity, zinc ion binding
PES1	Pescadillo homolog	3.58	O00541	cell proliferation, maturation of 5.8S rRNA from tricistronic rRNA transcript (SSU-rRNA, 5.8S rRNA, LSU-rRNA), maturation of LSU-rRNA from tricistronic rRNA transcript (SSU-rRNA, 5.8S rRNA, LSU-rRNA), nucleolus organization, protein localization to organelle, rRNA processing, regulation of cell cycle, ribosomal large subunit biogenesis	PeBoW complex, chromosome, condensed chromosome, cytoplasm, membrane, nucleolus, nucleoplasm, preribosome, large subunit precursor	poly(A) RNA binding, protein binding, ribonucleoprotein complex binding
POLR2J4	null	3.58	null
ENY2	Transcription and mRNA export factor ENY2	3.58	Q9NPA8	chromatin organization, histone deubiquitination, mRNA export from nucleus, positive regulation of transcription, DNA-templated, protein transport, transcription elongation from RNA polymerase II promoter	DUBm complex, SAGA complex, nuclear pore, transcription export complex 2	ligand-dependent nuclear receptor transcription coactivator activity, transcription coactivator activity
AKAP17A	A-kinase anchor protein 17A	3.57	X6RAJ1	B cell activation, RNA splicing, mRNA processing, regulation of RNA splicing, regulation of transcription, DNA-templated, signal transduction	nuclear speck, nucleus, spliceosomal complex	nucleotide binding, poly(A) RNA binding, protein kinase A binding
CNOT6	CCR4-NOT transcription complex subunit 6	3.57	Q9ULM6	RNA metabolic process, RNA phosphodiester bond hydrolysis, exonucleolytic, exonucleolytic nuclear-transcribed mRNA catabolic process involved in deadenylation-dependent decay, gene expression, gene silencing by miRNA, mRNA metabolic process, nuclear-transcribed mRNA catabolic process, deadenylation-dependent decay, nuclear-transcribed mRNA catabolic process, no-go decay, nuclear-transcribed mRNA …	CCR4-NOT complex, cytosol, membrane, nucleus	RNA binding, exoribonuclease activity, metal ion binding, poly(A)-specific ribonuclease activity, protein binding
DCAF6	DDB1- and CUL4-associated factor 6	3.57	Q58WW2	positive regulation of transcription from RNA polymerase II promoter, protein ubiquitination	Cul4-RING E3 ubiquitin ligase complex, nucleus	ligand-dependent nuclear receptor transcription coactivator activity
TIMM17A	Mitochondrial import inner membrane translocase subunit Tim17-A	3.57	Q99595	cellular protein metabolic process, protein targeting to mitochondrion, protein transmembrane transport	integral component of mitochondrial inner membrane, mitochondrial inner membrane presequence translocase complex	P-P-bond-hydrolysis-driven protein transmembrane transporter activity
ZNF107	Zinc finger protein 107	3.56	Q9UII5	biological_process, regulation of transcription, DNA-templated, transcription, DNA-templated	cellular_component, nucleus	DNA binding, metal ion binding, molecular_function
DCP2	m7GpppN-mRNA hydrolase	3.56	Q8IU60	RNA metabolic process, RNA phosphodiester bond hydrolysis, exonucleolytic, exonucleolytic nuclear-transcribed mRNA catabolic process involved in deadenylation-dependent decay, gene expression, histone mRNA catabolic process, mRNA catabolic process, mRNA metabolic process, metabolic process, nuclear-transcribed mRNA catabolic process, deadenylation-dependent decay, nuclear-transcribed mRNA catabol…	RISC complex, cytoplasmic mRNA processing body, cytosol, nucleus	RNA binding, exoribonuclease activity, producing 5'-phosphomonoesters, hydrolase activity, m7G(5')pppN diphosphatase activity, manganese ion binding, protein binding
PFDN2	Prefoldin subunit 2	3.56	Q9UHV9	'de novo' posttranslational protein folding, cellular protein metabolic process, protein folding	Golgi apparatus, cytoplasm, mitochondrion, nucleolus, nucleus, prefoldin complex	protein binding, unfolded protein binding
WDR3	WD repeat-containing protein 3	3.56	Q9UNX4		nuclear membrane, nucleolus, nucleus	poly(A) RNA binding
ENPP2	Ectonucleotide pyrophosphatase/phosphodiesterase family member 2	3.56	Q13822	G-protein coupled receptor signaling pathway, cellular component movement, chemotaxis, immune response, metabolic process, nucleic acid phosphodiester bond hydrolysis, phosphate-containing compound metabolic process, phosphatidylcholine catabolic process, phospholipid catabolic process, receptor-mediated endocytosis, regulation of cell migration	extracellular space, integral component of plasma membrane, plasma membrane	alkylglycerophosphoethanolamine phosphodiesterase activity, calcium ion binding, catalytic activity, hydrolase activity, lysophospholipase activity, metal ion binding, nucleic acid binding, nucleotide diphosphatase activity, phosphodiesterase I activity, polysaccharide binding, scavenger receptor activity, transcription factor binding, zinc ion binding
CDK17	Cyclin-dependent kinase 17	3.56	Q00537	protein phosphorylation, regulation of cell cycle		ATP binding, cyclin-dependent protein serine/threonine kinase activity, protein binding, protein kinase activity, protein serine/threonine kinase activity
HMGN3	High mobility group nucleosome-binding domain-containing protein 3	3.56	Q15651	biological_process, chromatin modification, positive regulation of sequence-specific DNA binding transcription factor activity, positive regulation of transcription from RNA polymerase II promoter, regulation of insulin secretion involved in cellular response to glucose stimulus	chromatin, cytoplasm, nucleolus, nucleus	nucleosomal DNA binding, thyroid hormone receptor binding
TIMM13	Mitochondrial import inner membrane translocase subunit Tim13	3.55	Q9Y5L4	cellular protein metabolic process, chaperone-mediated protein transport, protein targeting to mitochondrion, protein transport, sensory perception of sound	mitochondrial inner membrane, mitochondrial intermembrane space protein transporter complex, mitochondrion, nucleolus	metal ion binding, zinc ion binding
NLK	Serine/threonine-protein kinase NLK	3.55	Q9UBE8	MAPK cascade, Wnt signaling pathway, intracellular signal transduction, negative regulation of Wnt signaling pathway, peptidyl-threonine phosphorylation, protein autophosphorylation, protein phosphorylation, regulation of transcription, DNA-templated, serine phosphorylation of STAT3 protein, transcription, DNA-templated, transforming growth factor beta receptor signaling pathway	cytosol, nucleoplasm, nucleus	ATP binding, MAP kinase activity, SH2 domain binding, magnesium ion binding, protein binding, protein kinase activity, protein serine/threonine kinase activity, transcription factor binding, ubiquitin protein ligase binding
RC3H2	Roquin-2	3.55	Q9HBD1	B cell homeostasis, T cell homeostasis, T cell proliferation, T follicular helper cell differentiation, limb development, lung alveolus development, lymph node development, multicellular organism growth, positive regulation of NIK/NF-kappaB signaling, post-embryonic development, posttranscriptional regulation of gene expression, protein polyubiquitination, spleen development	cell surface, cytoplasm, cytoplasmic mRNA processing body, membrane, nucleolus, nucleus	DNA binding, mRNA binding, metal ion binding, poly(A) RNA binding, ubiquitin-protein transferase activity, zinc ion binding
CLPP	ATP-dependent Clp protease proteolytic subunit, mitochondrial	3.55	Q16740	protein homooligomerization, proteolysis, proteolysis involved in cellular protein catabolic process	endopeptidase Clp complex, mitochondrial matrix, mitochondrion	identical protein binding, peptidase activity, protein binding, serine-type endopeptidase activity
SLC25A32	Mitochondrial folate transporter/carrier	3.55	Q9H2D1	folic acid metabolic process, folic acid transport, mitochondrial transport, small molecule metabolic process, transport, vitamin metabolic process, water-soluble vitamin metabolic process	integral component of membrane, mitochondrial inner membrane, mitochondrion	folic acid transporter activity
SLC30A5	Zinc transporter 5	3.55	Q8TAD4	cation transmembrane transport, cellular protein metabolic process, cellular zinc ion homeostasis, cobalt ion transport, regulation of proton transport, response to zinc ion, transmembrane transport, zinc ion transmembrane transport, zinc ion transport	Golgi apparatus, Golgi membrane, apical plasma membrane, integral component of membrane, integral component of plasma membrane, membrane, nucleolus, nucleus, secretory granule, secretory granule membrane	cation transmembrane transporter activity, zinc ion binding, zinc ion transmembrane transporter activity
KDELC1	KDEL motif-containing protein 1	3.55	Q6UW63		endoplasmic reticulum lumen
LAMTOR5	Ragulator complex protein LAMTOR5	3.55	R4GMU8	cellular response to amino acid stimulus, negative regulation of apoptotic process, negative regulation of cysteine-type endopeptidase activity involved in apoptotic process, positive regulation of GTPase activity, positive regulation of TOR signaling, protein localization to lysosome, regulation of cell size, response to virus, viral genome replication	Ragulator complex, cytoplasm, cytosol, lysosome	guanyl-nucleotide exchange factor activity, protein binding, protein complex scaffold
RCN2	Reticulocalbin-2	3.55	Q14257		endoplasmic reticulum, endoplasmic reticulum lumen, nucleolus	calcium ion binding, protein binding
PSMC3	26S protease regulatory subunit 6A	3.54	R4GNH3	ATP catabolic process, DNA damage response, signal transduction by p53 class mediator resulting in cell cycle arrest, G1/S transition of mitotic cell cycle, RNA metabolic process, anaphase-promoting complex-dependent proteasomal ubiquitin-dependent protein catabolic process, antigen processing and presentation of exogenous peptide antigen via MHC class I, antigen processing and presentation of ex…	cytoplasm, cytoplasmic mRNA processing body, cytosol, membrane, nucleoplasm, perinuclear region of cytoplasm, proteasome accessory complex, proteasome complex	ATP binding, ATPase activity, hydrolase activity, protein binding, transcription coactivator activity, transcription corepressor activity
MIF	Macrophage migration inhibitory factor	3.54	P14174	DNA damage response, signal transduction by p53 class mediator, Mullerian duct regression, aging, carboxylic acid metabolic process, cell aging, cell proliferation, cell surface receptor signaling pathway, cell-cell signaling, gonadal mesoderm development, inflammatory response, innate immune response, negative regulation of DNA damage response, signal transduction by p53 class mediator, negative…	cell surface, cytoplasm, extracellular region, extracellular space, extracellular vesicular exosome	chemoattractant activity, cytokine activity, cytokine receptor binding, dopachrome isomerase activity, growth factor activity, hormone activity, phenylpyruvate tautomerase activity, protein binding, receptor binding, transforming growth factor beta receptor binding
TFB1M	Dimethyladenosine transferase 1, mitochondrial	3.54	Q8WVM0	rRNA methylation, regulation of transcription, DNA-templated, transcription, DNA-templated	mitochondrial nucleoid	DNA binding, poly(A) RNA binding, protein binding, rRNA (adenine-N6,N6-)-dimethyltransferase activity
TOM1L1	TOM1-like protein 1	3.53	Q8N749	intracellular protein transport, negative regulation of mitosis, positive regulation of protein kinase activity, regulation of DNA biosynthetic process, signal transduction, ubiquitin-dependent protein catabolic process via the multivesicular body sorting pathway	Golgi stack, cytoplasm, cytosol, endosome, endosome membrane, extracellular vesicular exosome, intracellular, lysosome	SH3 domain binding, clathrin binding, protein binding, protein kinase activator activity, protein kinase binding, ubiquitin binding
CCT6A	T-complex protein 1 subunit zeta	3.53	P40227	'de novo' posttranslational protein folding, binding of sperm to zona pellucida, cellular protein metabolic process, protein folding	acrosomal vesicle, cell body, chaperonin-containing T-complex, cytoplasm, cytosol, extracellular vesicular exosome, microtubule, zona pellucida receptor complex	ATP binding, poly(A) RNA binding, unfolded protein binding
SNX17	Sorting nexin-17	3.53	Q15036	cholesterol catabolic process, endosomal transport, intracellular protein transport, receptor-mediated endocytosis, regulation of endocytosis, signal transduction	Golgi apparatus, cytoplasm, cytoplasmic membrane-bounded vesicle, cytoplasmic vesicle membrane, cytosol, early endosome, endosome, endosome membrane, intracellular membrane-bounded organelle, membrane, protein complex	low-density lipoprotein particle receptor binding, phosphatidylinositol binding, protein C-terminus binding, protein binding, receptor binding
RANBP6	Ran-binding protein 6	3.53	O60518	protein transport	cytoplasm, nucleus	protein binding
CISD1	CDGSH iron-sulfur domain-containing protein 1	3.53	Q9NZ45	regulation of cellular respiration	integral component of membrane, mitochondrial outer membrane, mitochondrion	2 iron, 2 sulfur cluster binding, metal ion binding
CLN6	Ceroid-lipofuscinosis neuronal protein 6	3.52	Q9NWW5	cell death, cellular macromolecule catabolic process, cholesterol metabolic process, ganglioside metabolic process, glycosaminoglycan metabolic process, locomotion involved in locomotory behavior, lysosomal lumen acidification, positive regulation of proteolysis, protein catabolic process, visual perception	endoplasmic reticulum, endoplasmic reticulum lumen, endoplasmic reticulum membrane, integral component of membrane, intracellular membrane-bounded organelle, membrane, nucleolus, nucleus	protein binding, protein homodimerization activity
MEX3C	RNA-binding E3 ubiquitin-protein ligase MEX3C	3.52	Q5U5Q3	chondrocyte hypertrophy, energy homeostasis, metabolic process, regulation of fat cell differentiation	cytoplasm, nucleus	ligase activity, poly(A) RNA binding, protein binding, zinc ion binding
NME3	Nucleoside diphosphate kinase 3	3.52	Q13232	CTP biosynthetic process, GTP biosynthetic process, UTP biosynthetic process, apoptotic process, nucleoside diphosphate phosphorylation	mitochondrion	ATP binding, metal ion binding, nucleoside diphosphate kinase activity
PPP1R26	Protein phosphatase 1 regulatory subunit 26	3.52	Q5T8A7	negative regulation of phosphatase activity	nucleolus, nucleus	phosphatase binding, protein binding, protein phosphatase inhibitor activity
PPP4R2	Serine/threonine-protein phosphatase 4 regulatory subunit 2	3.52	Q9NY27	RNA splicing, cellular protein modification process, hematopoietic progenitor cell differentiation, mRNA processing, regulation of catalytic activity, regulation of double-strand break repair via homologous recombination	centrosome, cytoplasm, nucleus, protein phosphatase 4 complex	protein binding, protein binding, bridging, protein phosphatase type 4 regulator activity
RCBTB1	RCC1 and BTB domain-containing protein 1	3.51	Q8NDN9	cell cycle, chromatin modification, regulation of transcription, DNA-templated, transcription, DNA-templated	cytoplasm, nucleus
GOLGA8A	Golgin subfamily A member 8A	3.51	J3KQL3		Golgi apparatus, Golgi cisterna membrane
PPP1CC	Serine/threonine-protein phosphatase PP1-gamma catalytic subunit	3.51	P36873	cell division, circadian regulation of gene expression, dephosphorylation, entrainment of circadian clock by photoperiod, glycogen metabolic process, metabolic process, mitotic cell cycle, negative regulation of transforming growth factor beta receptor signaling pathway, neuron differentiation, protein dephosphorylation, regulation of circadian rhythm, small molecule metabolic process, transformi…	MLL5-L complex, PTW/PP1 phosphatase complex, cleavage furrow, condensed chromosome kinetochore, cytoplasm, cytosol, dendritic spine, midbody, mitochondrion, nuclear speck, nucleolus, nucleus, protein complex	hydrolase activity, metal ion binding, phosphatase activity, phosphoprotein phosphatase activity, poly(A) RNA binding, protein binding, protein kinase binding, protein serine/threonine phosphatase activity
DENND4A	C-myc promoter-binding protein	3.51	Q7Z401	positive regulation of Rab GTPase activity, regulation of transcription, DNA-templated, transcription, DNA-templated	nucleus	DNA binding, Rab guanyl-nucleotide exchange factor activity
AMD1	cDNA, FLJ79370, highly similar to S-adenosylmethionine decarboxylase proenzyme (EC 4.1.1.50)	3.5	Q5VXN5	S-adenosylmethioninamine biosynthetic process, cellular nitrogen compound metabolic process, polyamine metabolic process, small molecule metabolic process, spermidine biosynthetic process, spermine biosynthetic process	cytosol	adenosylmethionine decarboxylase activity
PDE8A	High affinity cAMP-specific and IBMX-insensitive 3',5'-cyclic phosphodiesterase 8A	3.5	O60658	cAMP catabolic process, cyclic nucleotide metabolic process, phosphorelay signal transduction system, regulation of transcription, DNA-templated	cytosol	3',5'-cyclic-AMP phosphodiesterase activity, 3',5'-cyclic-nucleotide phosphodiesterase activity, metal ion binding, signal transducer activity
TMEM177	Transmembrane protein 177	3.5	Q53S58		integral component of membrane
MTUS1	Microtubule-associated tumor suppressor 1	3.5	Q9ULD2	cellular response to peptide hormone stimulus, regulation of macrophage chemotaxis	Golgi apparatus, microtubule, microtubule organizing center, mitochondrion, nucleus, plasma membrane, spindle
ZNF623	Zinc finger protein 623	3.5	O75123	regulation of transcription, DNA-templated, transcription, DNA-templated	nucleus	DNA binding, metal ion binding, sequence-specific DNA binding transcription factor activity
RSL1D1	Ribosomal L1 domain-containing protein 1	3.49	O76021	regulation of apoptotic process, regulation of cellular senescence, regulation of protein localization	nucleolus	RNA binding, poly(A) RNA binding
DNAJA2	DnaJ homolog subfamily A member 2	3.49	O60884	positive regulation of cell proliferation, protein folding, protein refolding, response to heat	cytosol, membrane	ATP binding, chaperone binding, heat shock protein binding, metal ion binding, protein binding, unfolded protein binding
CMPK1	UMP-CMP kinase	3.49	Q5T0D2	CDP biosynthetic process, UDP biosynthetic process, UMP biosynthetic process, dCDP biosynthetic process, dUDP biosynthetic process, nucleobase-containing compound metabolic process, nucleobase-containing small molecule interconversion, nucleobase-containing small molecule metabolic process, nucleoside diphosphate phosphorylation, nucleoside triphosphate biosynthetic process, ovulation cycle proce…	cytoplasm, cytosol, extracellular vesicular exosome, nucleolus, nucleus	ATP binding, UMP kinase activity, cytidylate kinase activity, nucleobase-containing compound kinase activity, nucleoside diphosphate kinase activity, uridine kinase activity
PPM1A	Protein phosphatase 1A	3.49	P35813	N-terminal protein myristoylation, Wnt signaling pathway, cell cycle arrest, dephosphorylation, gene expression, insulin receptor signaling pathway, metabolic process, negative regulation of I-kappaB kinase/NF-kappaB signaling, negative regulation of NF-kappaB import into nucleus, negative regulation of SMAD protein complex assembly, negative regulation of transcription from RNA polymerase II pro…	cytosol, membrane, neuron projection, nucleoplasm, nucleus, voltage-gated calcium channel complex	R-SMAD binding, calmodulin-dependent protein phosphatase activity, catalytic activity, magnesium ion binding, manganese ion binding, metal ion binding, protein C-terminus binding, protein binding, protein serine/threonine phosphatase activity, signal transducer activity
AAAS	Aladin	3.48	Q9NRG9	carbohydrate metabolic process, cytokine-mediated signaling pathway, fertilization, glucose transport, hexose transport, learning, mRNA transport, mitotic cell cycle, mitotic nuclear envelope disassembly, nucleocytoplasmic transport, protein transport, regulation of glucose transport, regulation of nucleocytoplasmic transport, small molecule metabolic process, transmembrane transport, viral proce…	centrosome, cytoplasm, membrane, nuclear envelope, nuclear membrane, nuclear pore, nucleolus, nucleus	molecular_function
PSMA3	Proteasome subunit alpha type-3	3.48	P25788	DNA damage response, signal transduction by p53 class mediator resulting in cell cycle arrest, G1/S transition of mitotic cell cycle, RNA metabolic process, anaphase-promoting complex-dependent proteasomal ubiquitin-dependent protein catabolic process, antigen processing and presentation of exogenous peptide antigen via MHC class I, antigen processing and presentation of exogenous peptide antigen…	cytoplasm, cytosol, nucleoplasm, nucleus, proteasome complex, proteasome core complex, proteasome core complex, alpha-subunit complex	endopeptidase activity, protein binding, threonine-type endopeptidase activity
FDX1	Adrenodoxin, mitochondrial	3.48	P10109	cholesterol metabolic process, hormone biosynthetic process, oxidation-reduction process, small molecule metabolic process, steroid biosynthetic process	mitochondrial matrix, mitochondrion	2 iron, 2 sulfur cluster binding, electron carrier activity, iron ion binding
SPG20	Spartin	3.48	Q8N0X7	adipose tissue development, cell death, cell division, lipid particle organization, negative regulation of BMP signaling pathway, negative regulation of collateral sprouting in absence of injury, neuromuscular process, regulation of mitochondrial membrane potential	cytoplasm, lipid particle, mitochondrial outer membrane, plasma membrane, synapse	protein binding, ubiquitin protein ligase binding
MRPL20	39S ribosomal protein L20, mitochondrial	3.48	Q9BYC9	translation	mitochondrial ribosome, ribosome	poly(A) RNA binding, protein binding, rRNA binding, structural constituent of ribosome
[truncated: 3,851 more rows]
